# Supplementary material for: Hidden diversity and potential ecological function of phosphorus acquisition genes in widespread terrestrial bacteriophages
Source: Nat Commun. 2024 Apr 2;15:2827. doi: 10.1038/s41467-024-47214-7 (PMC10987575; doi:10.1038/s41467-024-47214-7)
Supplement: Supplementary file 4 — Supplementary Dataset 1-19 [file 41467_2024_47214_MOESM4_ESM.xlsx]

## Sheet: Table S1
Supplementary Data 1 | Detailed information of the sampling sites of this study and selected environmental factors of these sites.
Sampling sites (N = 111)	n	Habitat types	Longitude (°E)	Latitude (°N)	Altitude (m)	Total soil P (mg · kg–1)*	Available soil P (mg · kg–1)*
Jianchuan, Yunnan	3	Farmland	99.3987	26.3959	2266	901.158	59.9428
Yimen, Yunnan	3	Farmland	102.033	24.8789	1472	1094.93	60.7409
Tangdanzhen, Yunnan	3	Farmland	103.057	26.1889	2000	2011.88	97.2324
Weining, Guizhou	3	Farmland	104.015	26.7506	1719	1312.88	31.533
Kuangshanzhen, Yunnan	3	Farmland	103.725	26.6442	2518	1463.92	62.3747
Cheng, Gansu	3	Farmland	105.759	33.9479	1339	1093.82	60.4701
Dongshengmiao, Inner Mongolia	3	Farmland	107.089	41.1104	1036	940.279	11.5356
Feng, Shaanxi	3	Farmland	106.595	33.8923	1296	698.322	34.0307
Nandan, Guangxi	3	Farmland	107.622	24.826	438	983.135	36.8353
Yangchun, Guangdong	3	Farmland	111.646	22.1444	25	1411.96	67.9807
Yuanqu, Shanxi	3	Farmland	111.659	35.2657	522	895.708	31.033
Guiyang, Hunan	3	Farmland	112.723	25.696	248	813.621	21.7317
Changning, Hunan	3	Farmland	112.565	26.5503	83	640.076	13.6965
Wengyuan, Guangdong	3	Farmland	113.703	24.5979	196	679.649	29.0814
Renhua, Guangdong	3	Farmland	113.661	25.0548	111	637.973	27.9911
Zhangbei, Hebei	3	Farmland	115.272	41.4378	1463	437.922	22.8945
Yangxin, Hubei	3	Farmland	115.476	29.8374	23	1329.4	61.1815
Shanghang, Fujian	3	Farmland	116.38	25.1566	207	934.403	23.1248
Yudu, Jiangxi	3	Farmland	115.636	26.2208	209	418.007	12.5622
Chaisang, Jiangxi	3	Farmland	115.824	29.6816	21	885.426	81.3598
Ruichang, Jiangxi	3	Farmland	115.648	29.7439	46	625.793	20.398
Dexing, Jiangxi	3	Farmland	117.709	29.0218	317	2075.49	100.678
Qianshan, Jiangxi	3	Farmland	117.722	28.2061	73	561.232	16.9925
Shizishan, Anhui	3	Farmland	117.974	30.9311	36	1434.67	107.059
Bairin, Inner Mongolia	3	Farmland	118.922	44.4443	942	485.229	18.6503
Qixia, Jiangsu	3	Farmland	118.958	32.1658	1	911.194	30.7872
Fuyang, Zhejiang	3	Farmland	119.822	30.1114	85	905.819	53.3838
Fengcheng, Liaoning	3	Farmland	123.601	40.7089	286	968.857	12.5051
Xilin, Heilongjiang	3	Farmland	129.274	47.4746	217	1658.88	125.105
Jianchuan, Yunnan	3	Forest	99.3899	26.3971	2362	167.365	4.0189
Yimen, Yunnan	3	Forest	102.034	24.879	1468	631.271	5.29393
Tangdanzhen, Yunnan	3	Forest	103.101	26.1931	1123	1127.48	5.68447
Kuangshanzhen, Yunnan	3	Forest	103.725	26.6459	2520	179.223	4.44175
Weining, Guizhou	3	Forest	104.015	26.7506	1728	875.649	1.5017
Cheng, Gansu	3	Forest	105.729	33.9478	1578	381.608	1.86527
Dongshengmiao, Inner Mongolia	3	Forest	107.047	41.0921	1099	540.885	1.49963
Feng, Shaanxi	3	Forest	106.602	33.8927	1367	434.134	1.96164
Nandan, Guangxi	3	Forest	107.621	24.8366	457	239.535	0.897463
Yangchun, Guangdong	3	Forest	111.647	22.1436	26	659.512	9.77152
Yuanqu, Shanxi	3	Forest	111.654	35.2588	574	591.767	4.16985
Guiyang, Hunan	3	Forest	112.703	25.6781	272	394.54	3.19568
Changning, Hunan	3	Forest	112.564	26.556	66	401.149	4.46182
Wengyuan, Guangdong	3	Forest	113.703	24.5979	196	356.347	3.04766
Renhua, Guangdong	3	Forest	113.629	25.0526	132	916.943	12.418
Yangxin, Hubei	3	Forest	115.476	29.8373	26	777.489	27.1669
Shanghang, Fujian	3	Forest	116.391	25.2008	393	214.488	2.5959
Yudu, Jiangxi	3	Forest	115.636	26.2207	204	247.138	2.872
Chaisang, Jiangxi	3	Forest	115.826	29.6831	29	497.399	23.7392
Ruichang, Jiangxi	3	Forest	115.65	29.7383	27	924.342	57.2458
Dexing, Jiangxi	3	Forest	117.727	29.0038	331	400.363	13.0254
Qianshan, Jiangxi	3	Forest	117.714	28.2077	120	261.993	10.1657
Shizishan, Anhui	3	Forest	117.973	30.9313	35	529.357	6.50709
Qixia, Jiangsu	3	Forest	118.956	32.163	39	1047.5	19.0977
Fuyang, Zhejiang	3	Forest	119.825	30.1173	106	708.667	11.4746
Fengcheng, Liaoning	3	Forest	123.6	40.7083	296	779.029	11.3931
Xilin, Heilongjiang	3	Forest	129.274	47.4743	228	872.129	16.1708
Jinchuan, Gansu	3	Gobi desert	102.251	38.4834	1530	306.389	8.14745
Xitieshanzhen, Qinghai	3	Gobi desert	95.5389	37.3231	3124	642.125	1.64927
Fuyun, Xinjiang	3	Gobi desert	89.6502	46.7738	983	1021.16	23.4284
Yizhou, Xinjiang	3	Gobi desert	92.6139	42.1322	600	487.24	3.36632
Zhangbei, Hebei	3	Grassland	115.274	41.4315	1503	264.065	1.85869
Bairin, Inner Mongolia	3	Grassland	118.929	44.441	997	231.138	4.05742
Xilinhot, Inner Mongolia	3	Grassland	116.515	44.1733	1106	379.24	4.05716
Xinghai, Qinghai	3	Grassland	99.8006	35.3168	3580	398.793	5.59328
Baiyü, Sichuan	3	Grassland	99.5679	31.1737	3791	1157.29	2.50667
Jomda, Tibet	3	Grassland	97.9084	31.3627	3967	489.802	6.62618
Habahe, Xinjiang	3	Grassland	86.3201	48.2623	872	509.177	17.8417
Koktokay, Xinjiang	3	Grassland	89.7959	47.1927	1217	840.595	4.67502
Zijin, Inner Mongolia	3	Grassland	107.083	41.157	1178	598.292	1.64764
Xilin, Heilongjiang	3	Mine wasteland	129.291	47.451	211	780.361	1.07377
Zhangbei, Hebei	3	Mine wasteland	115.252	41.4223	1465	1408.59	3.25494
Bairin, Inner Mongolia	3	Mine wasteland	118.934	44.4435	976	370.215	0.800996
Dongshengmiao, Inner Mongolia	3	Mine wasteland	107.045	41.0975	1140	690.701	0.431589
Shanghang, Fujian	3	Mine wasteland	116.39	25.2026	428	221.472	1.52833
Cheng, Gansu	3	Mine wasteland	105.714	33.9469	1510	534.426	2.48696
Jinchuan, Gansu	3	Mine wasteland	102.273	38.4783	1530	142.047	0.525562
Yangchun, Guangdong	3	Mine wasteland	111.645	22.1387	47	222.928	5.11207
Wengyuan, Guangdong	3	Mine wasteland	113.722	24.5736	560	544.244	0.445667
Renhua, Guangdong	3	Mine wasteland	113.661	25.0444	138	300.869	0.123405
Nandan, Guangxi	3	Mine wasteland	107.622	24.8341	449	2008.24	50.5037
Weining, Guizhou	3	Mine wasteland	104.015	26.7506	1723	32.2858	4.76102
Fuyang, Zhejiang	3	Mine wasteland	119.821	30.1111	85	73.1432	2.68479
Yangxin, Hubei	3	Mine wasteland	115.477	29.8307	40	337.307	0.995424
Guiyang, Hunan	3	Mine wasteland	112.701	25.6789	324	4.15034	2.32856
Changning, Hunan	3	Mine wasteland	112.571	26.5447	124	827.382	2.77249
Yudu, Jiangxi	3	Mine wasteland	115.638	26.2189	222	175.159	6.41461
Chaisang, Jiangxi	3	Mine wasteland	115.827	29.688	40	283.942	3.61298
Xilinhot, Inner Mongolia	3	Mine wasteland	116.55	44.1955	1157	1052.27	12.9234
Qixia, Jiangsu	3	Mine wasteland	118.958	32.1656	5	145.198	0.240287
Fengcheng, Liaoning	3	Mine wasteland	123.583	40.718	285	1484.22	7.02917
Xinghai, Qinghai	3	Mine wasteland	99.809	35.325	3641	111.276	0.663398
Xitieshanzhen, Qinghai	3	Mine wasteland	95.5556	37.2919	3018	439.971	1.64927
Ruichang, Jiangxi	3	Mine wasteland	115.656	29.7499	76	36.985	3.79413
Yuanqu, Shanxi	3	Mine wasteland	111.651	35.2614	576	1196.27	1.34303
Feng, Shaanxi	3	Mine wasteland	106.602	33.8931	1350	15.833	0.28268
Dexing, Jiangxi	3	Mine wasteland	117.724	29.0025	306	61.8085	0.166154
Qianshan, Jiangxi	3	Mine wasteland	117.709	28.2095	155	370.581	6.97511
Baiyü, Sichuan	3	Mine wasteland	99.5689	31.1741	3797	195.594	0.985479
Shizishan, Anhui	3	Mine wasteland	117.977	30.9287	37	7.02036	0.252124
Jomda, Tibet	3	Mine wasteland	97.7521	31.4109	4580	752.346	6.42263
Habahe, Xinjiang	3	Mine wasteland	86.4	48.2	837	390.624	2.05874
Habahe, Xinjiang	3	Mine wasteland	86.3296	48.2649	856	771.526	32.8442
Fuyun, Xinjiang	3	Mine wasteland	89.6695	46.8107	1013	1470.55	0.66335
Koktokay, Xinjiang	3	Mine wasteland	89.7989	47.1937	1205	963.931	9.38404
Koktokay, Xinjiang	3	Mine wasteland	89.7989	47.1937	1205	328.154	2.63574
Yizhou, Xinjiang	3	Mine wasteland	92.6505	42.1251	561	484.21	0.932268
Kuangshanzhen, Yunnan	3	Mine wasteland	103.724	26.6436	2520	136.955	1.04284
Jianchuan, Yunnan	3	Mine wasteland	99.3882	26.3943	2352	158.302	0.422465
Yimen, Yunnan	3	Mine wasteland	102.032	24.883	1509	194.042	35.0497
Tangdanzhen, Yunnan	3	Mine wasteland	103.101	26.1923	1108	254.748	1.55378
Zijin, Inner Mongolia	3	Mine wasteland	107.081	41.1588	1215	1692.4	0.431693
N, the number of study sites; n, the number of soil samples.
*The value of each variable in a given study site is expressed as the average value of three soil samples from that study site.

## Sheet: Table S2
Supplementary Data 2 | Detailed information of the genes related to the four processes of microbial P-acquisition investigated in this study.
Gene	KEGG ID	Description	Reaction
Inorganic P solublization
gcd	K00117	PQQGDH (quinoprotein glucose dehydrogenase)	D-glucose + ubiquinone = D-glucono-1,5-lactone + ubiquinol
ppa	K01507	inorganic pyrophosphatase	diphosphate + H2O = 2 phosphate
ppx	K01524	exopolyphosphatase	(polyphosphate)n + H2O = (polyphosphate)n-1 + phosphate
Organic P mineralization
phoN	K09474	acid phosphatase (class A)	a phosphate monoester + H2O = an alcohol + phosphate
phoA	K01077	alkaline phosphatase (PhoA)	a phosphate monoester + H2O = an alcohol + phosphate
phoD	K01113	alkaline phosphatase (PhoD)	a phosphate monoester + H2O = an alcohol + phosphate
phnP	K06167	C−P lyase subunit (PhnP)	5-phospho-alpha-D-ribose 1,2-cyclic phosphate + H2O = alpha-D-ribose 1,5-bisphosphate
phnW	K03430	2-aminoethylphosphonate (AEP) - pyruvate transaminase	(2-aminoethyl)phosphonate + pyruvate = 2-phosphonoacetaldehyde + L-alanine
opd	K07048	phosphotriesterase	an aryl dialkyl phosphate + H2O = dialkyl phosphate + an aryl alcohol
ugpQ	K01126	glycerophosphoryl diester; phosphodiesterase	a glycerophosphodiester + H2O = an alcohol + sn-glycerol 3-phosphate
P transportation
phnC	K02041	phosphonate transporter subunit PhnC	ATP + H2O + phosphonate-[phosphonate-binding protein][side 1] = ADP + phosphate + phosphonate[side 2] + [phosphonate-binding protein][side 1]
phnD	K02044	phosphonate transporter subunit PhnD
phnE	K02042	phosphonate transporter subunit PhnE
pstA	K02038	phosphate-specific transport system subunit PstA	ATP + H2O + phosphate-[phosphate-binding protein][side 1] = ADP + phosphate + phosphate[side 2] + [phosphate-binding protein][side 1]
pstB	K02036	phosphate-specific transport system subunit PstB
pstC	K02037	phosphate-specific transport system subunit PstC
pstS	K02040	phosphate-specific transport system subunit PstS
ugpA	K05814	glycerol-3-phosphate transporter subunit UgpA	ATP + H2O + sn-glycerol 3-phosphate-[glycerol 3-phosphate-binding protein][side 1] = ADP + phosphate + sn-glycerol 3-phosphate[side 2] + [glycerol 3-phosphate-binding protein][side 1]
ugpB	K05813	glycerol-3-phosphate transporter subunit UgpB
ugpC	K05816	glycerol-3-phosphate transporter subunit UgpC
ugpE	K05815	glycerol-3-phosphate transporter subunit UgpE
pit	K03306	phosphate inorganic transporter	ATP + H2O + phosphate-[phosphate-binding protein][side 1] = ADP + phosphate + phosphate[side 2] + [phosphate-binding protein][side 1]
yjbB	K03324	phosphate:Na+ symporter	ATP + H2O + phosphate-[phosphate-binding protein][side 1] = ADP + phosphate + phosphate[side 2] + [phosphate-binding protein][side 1]
P regulation
phoB	K07657	phosphate regulon response regulator (PhoB)	ATP + protein L-histidine = ADP + protein N-phospho-L-histidine
phoR	K07636	phosphate regulon sensor histidine kinase (PhoR)	ATP + protein L-histidine = ADP + protein N-phospho-L-histidine
phoU	K02039	negative regulator of PhoR/PhoB two-component regulator	/
phoH	K06217	phosphate starvation-inducible protein	/

## Sheet: Table S3
Supplementary Data 3 | HMM databases and the corresponsive cutoff scores used for validation of P-acquisition genes.
Gene	KEGG ID	Threshold	Score_type
ppa	K01507	19.17	domain
pstS	K02040	58.43	domain
phoD	K01113	100.13	domain
phoU	K02039	118.1	domain
ugpQ	K01126	133.87	domain
yjbB	K03324	152	domain
pstA	K02038	253.33	domain
pstB	K02036	254.87	domain
pstC	K02037	265.6	domain
phnC	K02041	271.97	domain
phoB	K07657	307.27	domain
ugpE	K05815	318.47	domain
phoR	K07636	320.7	domain
ugpA	K05814	345	domain
gcd	K00117	819.43	domain
phoA	K01077	86.1	full
phoH	K06217	209.43	full
phnE	K02042	108.53	full
phnD	K02044	121.2	full
phoN	K09474	136.7	full
phnP	K06167	141.93	full
ppx	K01524	160.9	full
opd	K07048	253.5	full
phnW	K03430	307.43	full
ugpB	K05813	330.17	full
pit	K03306	380.87	full
ugpC	K05816	537.73	full

## Sheet: Table S4
Supplementary Data 4 | Detailed information of the 75 P-acquisition vOTUs identified in this study.
vOTU_ID	Contig_length (bp)	Sample_source	Virsorter2#	VIBRANT	Manual check*	Hallmark	Score	Provirus	Gene_count	Viral_genes	Host_genes	Checkv_quality	Miuvig_quality	Completeness	Completeness_method	Contamination	Kmer_freq
vOTU1	13914	forest	keep1			2	0.507	No	12	1	4	Low-quality	Genome-fragment	18.68	HMM-based (lower-bound)	0	1
vOTU2	12412	forest	keep1			2	0.613	No	11	1	5	Low-quality	Genome-fragment	16.66	HMM-based (lower-bound)	0	1
vOTU3	223835	forest	keep1	high quality draft	criteria1, criteria2	11	0.947	No	365	25	14	High-quality	High-quality	99.7	HMM-based (lower-bound)	0	1
vOTU4	35377	forest	keep1	low quality draft	criteria1, criteria2	5	0.927	No	55	15	1	Low-quality	Genome-fragment	46.84	AAI-based (high-confidence)	0	1
vOTU5	21562	mine wasteland	keep1			1	0.627	No	27	1	12	Low-quality	Genome-fragment	19.18	HMM-based (lower-bound)	0	1
vOTU6	12892	mine wasteland	keep1			1	0.68	No	14	1	9	Low-quality	Genome-fragment	19.29	HMM-based (lower-bound)	0	1
vOTU7	13372	farmland	keep1	low quality draft	criteria2	0	0.833	No	19	6	2	Low-quality	Genome-fragment	6.97	AAI-based (high-confidence)	0	1
vOTU8	14621	forest	keep1	low quality draft	criteria2	0	0.787	No	20	6	2	Low-quality	Genome-fragment	7.62	AAI-based (high-confidence)	0	1
vOTU9	16791	forest	keep1	low quality draft	criteria2	0	0.953	No	27	6	2	Low-quality	Genome-fragment	8.75	AAI-based (high-confidence)	0	1
vOTU10	43687	forest	keep1	medium quality draft	criteria1, criteria2	5	0.987	No	76	14	1	High-quality	High-quality	100	AAI-based (high-confidence)	0	1
vOTU11	39433	farmland	keep1		criteria1, criteria2	5	0.973	No	56	12	2	Medium-quality	Genome-fragment	58.66	AAI-based (medium-confidence)	0	1
vOTU12	53445	farmland	keep1	medium quality draft	criteria1, criteria2	8	1	No	87	25	0	Medium-quality	Genome-fragment	78.77	HMM-based (lower-bound)	0	1
vOTU13	24331	farmland	keep1	low quality draft	criteria1, criteria2	4	1	No	33	15	0	Low-quality	Genome-fragment	34.45	HMM-based (lower-bound)	0	1
vOTU14	18786	mine wasteland	keep1		criteria2	2	0.7	No	12	1	5	Low-quality	Genome-fragment	26.4	HMM-based (lower-bound)	0	1.01
vOTU15	32381	forest	keep1	low quality draft	criteria1, criteria2	12	1	No	58	16	2	Medium-quality	Genome-fragment	68.88	AAI-based (medium-confidence)	0	1
vOTU16	55594	forest	keep1	high quality draft	criteria1, criteria2	15	0.993	No	112	25	1	Medium-quality	Genome-fragment	72.45	HMM-based (lower-bound)	0	1
vOTU17	40620	mine wasteland	keep1	high quality draft	criteria1, criteria2	13	1	No	62	29	1	High-quality	High-quality	100	AAI-based (medium-confidence)	0	1
vOTU18	58181	forest	keep1	medium quality draft	criteria1, criteria2	7	1	No	79	19	1	Medium-quality	Genome-fragment	75.81	AAI-based (high-confidence)	0	1
vOTU19	44973	farmland	keep1	low quality draft	criteria1, criteria2	2	1	No	69	4	1	High-quality	High-quality	93.55	AAI-based (medium-confidence)	0	1
vOTU20	30908	farmland	keep1	low quality draft	criteria1, criteria2	6	0.993	No	42	13	0	Low-quality	Genome-fragment	48.79	AAI-based (medium-confidence)	0	1
vOTU21	20169	Gobi desert	keep1	low quality draft		2	0.913	No	26	1	1	Low-quality	Genome-fragment	16.59	HMM-based (lower-bound)	0	1
vOTU22	49197	farmland	keep1	high quality draft	criteria1, criteria2	8	1	No	74	17	1	Medium-quality	Genome-fragment	73.28	HMM-based (lower-bound)	0	1
vOTU23	25023	mine wasteland	keep1	low quality draft	criteria1, criteria2	3	1	No	32	11	0	Medium-quality	Genome-fragment	64.18	AAI-based (high-confidence)	0	1
vOTU24	42909	farmland	keep1		criteria1	1	0.967	No	44	1	9	Low-quality	Genome-fragment	18.72	HMM-based (lower-bound)	0	1
vOTU25	41746	farmland	keep1	medium quality draft	criteria1, criteria2	6	0.987	No	58	15	1	Medium-quality	Genome-fragment	69.5	AAI-based (high-confidence)	0	1
vOTU26	24474	forest	keep1	low quality draft	criteria1, criteria2	3	0.993	No	43	10	0	Low-quality	Genome-fragment	30.81	HMM-based (lower-bound)	0	1
vOTU27	13638	mine wasteland	keep1			1	0.76	No	13	1	1	Low-quality	Genome-fragment	25.36	AAI-based (medium-confidence)	0	1
vOTU28	17632	farmland	keep1	low quality draft	criteria1, criteria2	2	0.947	No	27	8	2	Low-quality	Genome-fragment	22.75	AAI-based (medium-confidence)	0	1
vOTU29	159465	forest	keep1	medium quality draft	criteria1, criteria2	3	0.993	No	280	30	5	Medium-quality	Genome-fragment	84.41	AAI-based (high-confidence)	0	1
vOTU30	60900	mine wasteland	keep1			3	0.64	No	58	1	31	Low-quality	Genome-fragment	27.1	HMM-based (lower-bound)	0	1
vOTU31	22955	farmland	keep1		criteria1, criteria2	3	0.913	No	25	7	2	Low-quality	Genome-fragment	35.21	AAI-based (medium-confidence)	0	1
vOTU32	19848	forest	keep1	low quality draft	criteria1, criteria2	3	0.993	No	19	6	0	Low-quality	Genome-fragment	44.04	AAI-based (medium-confidence)	0	1
vOTU33	29640	forest	keep1	medium quality draft	criteria1, criteria2	1	0.993	No	45	3	3	Low-quality	Genome-fragment	30.21	AAI-based (medium-confidence)	0	1
vOTU34	12072	forest	keep1			1	0.867	No	18	1	7	Low-quality	Genome-fragment	20.3	HMM-based (lower-bound)	0	1
vOTU35	26757	mine wasteland	keep1			2	0.513	No	23	2	15	Low-quality	Genome-fragment	18.63	HMM-based (lower-bound)	0	1
vOTU36	36583	mine wasteland	keep1	low quality draft	criteria1, criteria2	3	0.967	No	34	9	0	Low-quality	Genome-fragment	26.44	HMM-based (lower-bound)	0	1
vOTU37	11290	forest	keep1	low quality draft	criteria1, criteria2	1	1	No	18	6	0	Low-quality	Genome-fragment	25.71	AAI-based (medium-confidence)	0	1
vOTU38	26761	forest	keep1	low quality draft		4	0.98	No	32	7	1	Medium-quality	Genome-fragment	60.42	AAI-based (medium-confidence)	0	1
vOTU39	16742	mine wasteland	keep1			1	0.62	No	17	1	6	Low-quality	Genome-fragment	9.08	HMM-based (lower-bound)	0	1
vOTU40	54227	mine wasteland	keep1			2	0.707	No	41	1	15	Medium-quality	Genome-fragment	51.26	HMM-based (lower-bound)	0	1
vOTU41	27683	mine wasteland	keep1			2	0.553	No	26	1	20	Low-quality	Genome-fragment	13.43	HMM-based (lower-bound)	0	1
vOTU42	25006	forest	keep1	low quality draft	criteria1, criteria2, criteria3	14	1	No	25	20	0	Low-quality	Genome-fragment	41.55	AAI-based (medium-confidence)	0	1
vOTU43	20340	mine wasteland	keep1	medium quality draft	criteria1, criteria2	3	1	No	36	10	0	Low-quality	Genome-fragment	42.39	AAI-based (medium-confidence)	0	1
vOTU44	98052	farmland	keep1	high quality draft	criteria1, criteria2	7	1	No	159	22	2	Medium-quality	Genome-fragment	84.35	HMM-based (lower-bound)	0	1
vOTU45	13984	grassland	keep1	low quality draft	criteria1, criteria2	3	0.993	No	18	4	0	Low-quality	Genome-fragment	8.71	AAI-based (medium-confidence)	0	1
vOTU46	58950	grassland	keep1	high quality draft	criteria1, criteria2	9	1	No	83	22	0	High-quality	High-quality	92.58	AAI-based (medium-confidence)	0	1
vOTU47	23664	mine wasteland	keep1			1	0.647	No	26	1	13	Low-quality	Genome-fragment	17.56	AAI-based (medium-confidence)	0	1
vOTU48	29590	forest	keep1			3	0.52	No	28	1	14	Low-quality	Genome-fragment	23.68	HMM-based (lower-bound)	0	1
vOTU49	57349	farmland	keep1	low quality draft	criteria1, criteria2	3	0.993	No	80	13	3	High-quality	High-quality	100	AAI-based (high-confidence)	0	1
vOTU50	22751	mine wasteland	keep1	low quality draft	criteria1, criteria2	4	1	No	24	6	0	Low-quality	Genome-fragment	44.06	AAI-based (medium-confidence)	0	1
vOTU51	39083	mine wasteland	keep1	low quality draft	criteria2	2	0.993	No	45	9	1	Low-quality	Genome-fragment	24.3	AAI-based (medium-confidence)	0	1
vOTU52	10719	mine wasteland	keep1	low quality draft	criteria1, criteria2	2	0.973	No	16	2	2	Low-quality	Genome-fragment	10.91	HMM-based (lower-bound)	0	1
vOTU53	217357	mine wasteland	keep1	medium quality draft	criteria2	15	0.933	No	283	31	32	Medium-quality	Genome-fragment	87.28	HMM-based (lower-bound)	0	1
vOTU54	85175	forest	keep1			2	0.54	No	82	1	47	Medium-quality	Genome-fragment	51.69	HMM-based (lower-bound)	0	1
vOTU55	101709	Gobi desert	keep1	medium quality draft	criteria1, criteria2	7	0.973	No	131	14	0	Medium-quality	Genome-fragment	82.83	HMM-based (lower-bound)	0	1
vOTU56	54113	farmland	keep1	low quality draft	criteria1, criteria2	7	0.973	No	76	29	0	High-quality	High-quality	96.45	AAI-based (high-confidence)	0	1
vOTU57	96054	farmland	keep1	low quality draft	criteria2	1	1	No	191	11	3	Medium-quality	Genome-fragment	81.01	HMM-based (lower-bound)	0	1
vOTU58	92649	farmland	keep1	medium quality draft	criteria1, criteria2	2	0.993	No	124	17	6	Medium-quality	Genome-fragment	75.2	HMM-based (lower-bound)	0	1
vOTU59	24338	forest	keep1	low quality draft	criteria1, criteria2	2	1	No	27	6	1	Low-quality	Genome-fragment	40.54	AAI-based (medium-confidence)	0	1
vOTU60	70265	mine wasteland	keep2			3	0.667	No	65	0	47	Not-determined	Genome-fragment	NA	NA	0	1
vOTU61	30384	farmland	keep2			4	0.553	No	28	0	20	Not-determined	Genome-fragment	NA	NA	0	2
vOTU62	38143	farmland	keep2			4	0.713	No	34	0	13	Not-determined	Genome-fragment	NA	NA	0	1
vOTU63	20275	mine wasteland	keep2		criteria3	3	0.94	No	18	0	5	Not-determined	Genome-fragment	NA	NA	0	1
vOTU64	22862	mine wasteland	keep3			1	0.793	No	29	0	8	Not-determined	Genome-fragment	NA	NA	0	1
vOTU65	12767	forest	keep3			1	0.707	No	12	0	7	Not-determined	Genome-fragment	NA	NA	0	1
vOTU66	23400	farmland	keep3			1	0.733	No	27	0	16	Not-determined	Genome-fragment	NA	NA	0	1
vOTU67	35333	forest	keep3			1	0.707	No	35	0	17	Not-determined	Genome-fragment	NA	NA	0	1
vOTU68	12143	farmland	keep3			1	0.8	No	14	0	7	Not-determined	Genome-fragment	NA	NA	0	1
vOTU69	12095	forest			criteria3	1	0.573	No	12	0	10	Not-determined	Genome-fragment	NA	NA	0	1
vOTU70	10302	forest			criteria3	1	0.64	No	11	0	10	Not-determined	Genome-fragment	NA	NA	0	1
vOTU71	29018	forest			criteria3	1	0.56	No	24	0	18	Not-determined	Genome-fragment	NA	NA	0	1
vOTU72	10341	mine wasteland			criteria2, criteria3	1	0.527	No	10	0	6	Not-determined	Genome-fragment	NA	NA	0	1.01
vOTU73	16607	farmland			criteria2	0	0.727	No	10	0	3	Low-quality	Genome-fragment	5.57	AAI-based (medium-confidence)	0	1
vOTU74	11062	farmland			criteria2, criteria3	0	0.52	No	11	0	7	Not-determined	Genome-fragment	NA	NA	0	1
vOTU75	13446	farmland			criteria3	1	0.56	No	12	0	11	Not-determined	Genome-fragment	NA	NA	0	1
#keep1: viral_gene >0; keep2: viral_gene =0 AND (host_gene =0 OR score >=0.95 OR hallmark >2); keep3: max_score >=0.7 AND hallmark >= 1.
*criteria1: scaffolds with at least five hits to viral protein families; the number of genes with KO term assignments is <20%; Pfam-assigned genes <40%; and total number of genes with viral protein families hits >10%; criteria2:; scaffolds with at least five hits to viral protein families, and the number of genes with hits to viral protein families is > the number of genes with hits to Pfams; cri…

## Sheet: Table S5
Supplementary Data 5 | Genomic arrangements of the 75 P-acquisition vOTUs identified in this study (annotated by VIBRANT).
vOTU_ID	Gene_ID	KO	KO name	KO evalue	KO score	KO v-score	Pfam	Pfam name	Pfam evalue	Pfam score	Pfam v-score	VOG	VOG name	VOG evalue	VOG score	VOG v-score
vOTU1	vOTU1_1
vOTU1	vOTU1_2
vOTU1	vOTU1_3
vOTU1	vOTU1_4
vOTU1	vOTU1_5						PF03704.17	Bacterial transcriptional activator domain	6e-13	48	0
vOTU1	vOTU1_6	K20846	cgkA; kappa-carrageenase [EC:3.2.1.83]	8.9e-42	141.7	0.62	PF02368.18	Bacterial Ig-like domain (group 2)	7.7e-97	315.9	1.22	VOG00186	sp|Q6QGE2|TUBE_BPT5 Tail tube protein	4.9e-82	274.7	3.82
vOTU1	vOTU1_7	K01507	ppa; inorganic pyrophosphatase [EC:3.6.1.1]	2.2e-35	121	0.02	PF00719.19	Inorganic pyrophosphatase	2.2e-44	149.6	0.02
vOTU1	vOTU1_8	K16568	exoZ; exopolysaccharide production protein ExoZ	2.1e-28	98.1	0.29	PF01757.22	Acyltransferase family	2.2e-26	91.3	0.34	VOG00297	sp|P21542|CARE_STRTH 4''-mycarosyl isovaleryl-CoA transferase	2.6e-108	361.6	0.68
vOTU1	vOTU1_9
vOTU1	vOTU1_10
vOTU1	vOTU1_11	K07507	mgtC; putative Mg2+ transporter-C (MgtC) family protein	1.2e-12	46.6	0.01
vOTU1	vOTU1_12
vOTU2	vOTU2_1	K06886	glbN; hemoglobin	3.3e-12	45.6	0.01
vOTU2	vOTU2_2	K06131	clsA_B; cardiolipin synthase A/B [EC:2.7.8.-]	1.3e-21	75.5	0	PF13091.6	PLD-like domain	1.1e-28	98.3	0
vOTU2	vOTU2_3	K07507	mgtC; putative Mg2+ transporter-C (MgtC) family protein	8.8e-12	43.8	0.01
vOTU2	vOTU2_4
vOTU2	vOTU2_5
vOTU2	vOTU2_6	K16568	exoZ; exopolysaccharide production protein ExoZ	2.9e-29	100.9	0.29	PF01757.22	Acyltransferase family	4.3e-27	93.6	0.34	VOG00297	sp|P21542|CARE_STRTH 4''-mycarosyl isovaleryl-CoA transferase	8.3e-108	359.9	0.68
vOTU2	vOTU2_7	K01507	ppa; inorganic pyrophosphatase [EC:3.6.1.1]	5.5e-36	123	0.02	PF00719.19	Inorganic pyrophosphatase	7.7e-45	151.1	0.02
vOTU2	vOTU2_8	K20846	cgkA; kappa-carrageenase [EC:3.2.1.83]	8.3e-41	138.5	0.62	PF02368.18	Bacterial Ig-like domain (group 2)	5.7e-100	326	1.22	VOG00186	sp|Q6QGE2|TUBE_BPT5 Tail tube protein	1.5e-81	273.2	3.82
vOTU2	vOTU2_9						PF05163.12	DinB family	6e-29	99.7	0
vOTU2	vOTU2_10						PF03704.17	Bacterial transcriptional activator domain	3.6e-13	48.8	0
vOTU2	vOTU2_11
vOTU3	vOTU3_1											VOG09810	sp|P17312|TERL_BPT4 Terminase, large subunit	1.9e-18	66	10
vOTU3	vOTU3_2
vOTU3	vOTU3_3
vOTU3	vOTU3_4											VOG16436	REFSEQ hypothetical protein	5.2e-95	317.4	0.32
vOTU3	vOTU3_5											VOG02608	REFSEQ hypothetical protein	4.6e-41	140.1	0.32
vOTU3	vOTU3_6
vOTU3	vOTU3_7											VOG16435	REFSEQ hypothetical protein	7.8e-77	257.1	0.36
vOTU3	vOTU3_8
vOTU3	vOTU3_9											VOG03508	REFSEQ hypothetical protein	1.6e-27	95.1	0.31
vOTU3	vOTU3_10
vOTU3	vOTU3_11
vOTU3	vOTU3_12
vOTU3	vOTU3_13											VOG00488	REFSEQ hypothetical protein	6e-27	93.4	2.03
vOTU3	vOTU3_14
vOTU3	vOTU3_15											VOG01720	REFSEQ tail assembly chaperone	7.7e-23	79.5	1
vOTU3	vOTU3_16						PF10145.9	Phage-related minor tail protein	6.7e-13	47.5	4.37	VOG00296	REFSEQ structural protein	4.1e-53	179.8	0.69
vOTU3	vOTU3_17
vOTU3	vOTU3_18
vOTU3	vOTU3_19
vOTU3	vOTU3_20						PF00720.17	Subtilisin inhibitor-like	3.2e-20	70.5	0
vOTU3	vOTU3_21											VOG01415	REFSEQ hypothetical protein	1.3e-16	59.6	1.81
vOTU3	vOTU3_22	K02335	polA; DNA polymerase I [EC:2.7.7.7]	2e-43	147.8	7.66	PF00476.20	DNA polymerase family A	2.1e-25	88.2	8.06	VOG00029	sp|O64235|DPOL_BPMD2 DNA polymerase	1.3e-49	168	10
vOTU3	vOTU3_23
vOTU3	vOTU3_24						PF13148.6	Protein of unknown function (DUF3987)	2.9e-18	64.6	0.55	VOG00628	REFSEQ hypothetical protein	5.3e-51	172.6	3.08
vOTU3	vOTU3_25
vOTU3	vOTU3_26											VOG10469	sp|P03698|VBET_LAMBD Recombination protein bet	2.3e-15	55.7	10
vOTU3	vOTU3_27											VOG03267	REFSEQ hypothetical protein	1.5e-18	65.7	2.15
vOTU3	vOTU3_28											VOG10308	REFSEQ hypothetical protein	2.3e-12	45.5	2.37
vOTU3	vOTU3_29
vOTU3	vOTU3_30
vOTU3	vOTU3_31
vOTU3	vOTU3_32
vOTU3	vOTU3_33
vOTU3	vOTU3_34	K03657	uvrD, pcrA; DNA helicase II / ATP-dependent DNA helicase PcrA [EC:3.6.4.12]	7.9e-34	115.8	0.41	PF00580.21	UvrD/REP helicase N-terminal domain	5.6e-12	44.4	0.16	VOG03317	sp|F1ND48|FBH1_CHICK F-box DNA helicase 1	2e-72	243.2	1.26
vOTU3	vOTU3_35
vOTU3	vOTU3_36	K07727	K07727; putative transcriptional regulator	3e-29	101.2	0.74	PF13443.6	Cro/C1-type HTH DNA-binding domain	1.4e-19	68.9	0.78
vOTU3	vOTU3_37
vOTU3	vOTU3_38
vOTU3	vOTU3_39
vOTU3	vOTU3_40
vOTU3	vOTU3_41
vOTU3	vOTU3_42
vOTU3	vOTU3_43
vOTU3	vOTU3_44											VOG00523	sp|Q9T1Q7|VP41_BPAPS Putative protein p41	2e-11	41.9	10
vOTU3	vOTU3_45
vOTU3	vOTU3_46
vOTU3	vOTU3_47
vOTU3	vOTU3_48
vOTU3	vOTU3_49
vOTU3	vOTU3_50
vOTU3	vOTU3_51
vOTU3	vOTU3_52
vOTU3	vOTU3_53
vOTU3	vOTU3_54
vOTU3	vOTU3_55
vOTU3	vOTU3_56
vOTU3	vOTU3_57						PF09250.11	Bifunctional DNA primase/polymerase, N-terminal	2.5e-27	94.8	1.34	VOG10365	REFSEQ hypothetical protein	4.3e-16	57.9	3.72
vOTU3	vOTU3_58
vOTU3	vOTU3_59
vOTU3	vOTU3_60	K03710	K03710; GntR family transcriptional regulator	8.2e-20	70.2	0.07
vOTU3	vOTU3_61
vOTU3	vOTU3_62	K07096	K07096; uncharacterized protein	3.8e-12	44.6	0.16	PF12850.7	Calcineurin-like phosphoesterase superfamily domain	5.9e-12	44.6	0.02	VOG00980	sp|Q5UQ73|YL509_MIMIV Uncharacterized protein L509	6.3e-25	86.8	2.21
vOTU3	vOTU3_63
vOTU3	vOTU3_64
vOTU3	vOTU3_65
vOTU3	vOTU3_66
vOTU3	vOTU3_67
vOTU3	vOTU3_68
vOTU3	vOTU3_69
vOTU3	vOTU3_70
vOTU3	vOTU3_71
vOTU3	vOTU3_72	K03466	ftsK, spoIIIE; DNA segregation ATPase FtsK/SpoIIIE, S-DNA-T family	2.1e-17	61.5	0.72						VOG22697	sp|P22409|TRA_STRLI Protein Tra	9.2e-53	177.8	0.16
vOTU3	vOTU3_73	K18955	whiB1_2_3_4; WhiB family transcriptional regulator, redox-sensing transcriptional regulator	4.8e-26	90.6	1.45	PF02467.16	Transcription factor WhiB	4.5e-21	73.8	1.32	VOG00475	sp|A0QTG3|WHIB2_MYCS2 Transcriptional regulator WhiB2	1.7e-19	69.4	7.99
vOTU3	vOTU3_74
vOTU3	vOTU3_75
vOTU3	vOTU3_76
vOTU3	vOTU3_77
vOTU3	vOTU3_78
vOTU3	vOTU3_79
vOTU3	vOTU3_80
vOTU3	vOTU3_81
vOTU3	vOTU3_82	K03710	K03710; GntR family transcriptional regulator	5.4e-25	87.3	0.07	PF00392.21	Bacterial regulatory proteins, gntR family	1.1e-11	42.8	0.04
vOTU3	vOTU3_83
vOTU3	vOTU3_84
vOTU3	vOTU3_85	K03790	rimJ; [ribosomal protein S5]-alanine N-acetyltransferase [EC:2.3.1.267]	2.4e-24	85.2	0.04	PF13302.7	Acetyltransferase (GNAT) domain	1.3e-24	86	0.06
vOTU3	vOTU3_86
vOTU3	vOTU3_87
vOTU3	vOTU3_88
vOTU3	vOTU3_89
vOTU3	vOTU3_90
vOTU3	vOTU3_91	K14440	SMARCAL1, HARP; SWI/SNF-related matrix-associated actin-dependent regulator of chromatin subfamily A-like protein 1 [EC:3.6.4.12]	1.5e-19	68.3	2.79	PF00176.23	SNF2 family N-terminal domain	6.1e-20	69.8	1.61	VOG00523	sp|Q9T1Q7|VP41_BPAPS Putative protein p41	7e-61	205.1	10
vOTU3	vOTU3_92
vOTU3	vOTU3_93
vOTU3	vOTU3_94
vOTU3	vOTU3_95	K01400	nprE; bacillolysin [EC:3.4.24.28]	1.6e-66	223.9	0.02	PF02868.15	Thermolysin metallopeptidase, alpha-helical domain	8.5e-45	151.2	0.02
vOTU3	vOTU3_96
vOTU3	vOTU3_97
vOTU3	vOTU3_98
vOTU3	vOTU3_99
vOTU3	vOTU3_100											VOG00927	REFSEQ hypothetical protein	9.9e-39	132	0.58
vOTU3	vOTU3_101
vOTU3	vOTU3_102
vOTU3	vOTU3_103	K08259	lytM; lysostaphin [EC:3.4.24.75]	3e-35	120.9	1.24	PF01551.22	Peptidase family M23	5.9e-29	98.7	1.86	VOG00410	REFSEQ lysin A	5.9e-26	89.7	5.5
vOTU3	vOTU3_104
vOTU3	vOTU3_105											VOG00183	REFSEQ hypothetical protein	6.9e-18	61.5	2.6
vOTU3	vOTU3_106
vOTU3	vOTU3_107
vOTU3	vOTU3_108
vOTU3	vOTU3_109
vOTU3	vOTU3_110
vOTU3	vOTU3_111
vOTU3	vOTU3_112	K00274	MAO, aofH; monoamine oxidase [EC:1.4.3.4]	5.2e-84	281.9	0	PF01593.24	Flavin containing amine oxidoreductase	7.7e-60	202	0
vOTU3	vOTU3_113	K01447	xlyAB; N-acetylmuramoyl-L-alanine amidase [EC:3.5.1.28]	5.2e-11	41	3.29	PF01510.25	N-acetylmuramoyl-L-alanine amidase	5.1e-18	64.3	3.37
vOTU3	vOTU3_114
vOTU3	vOTU3_115
vOTU3	vOTU3_116
vOTU3	vOTU3_117
vOTU3	vOTU3_118
vOTU3	vOTU3_119
vOTU3	vOTU3_120
vOTU3	vOTU3_121
vOTU3	vOTU3_122
vOTU3	vOTU3_123
vOTU3	vOTU3_124
vOTU3	vOTU3_125
vOTU3	vOTU3_126
vOTU3	vOTU3_127
vOTU3	vOTU3_128
vOTU3	vOTU3_129
vOTU3	vOTU3_130
vOTU3	vOTU3_131
vOTU3	vOTU3_132
vOTU3	vOTU3_133											VOG00136	sp|Q8QL34|Y335_SIRV1 Uncharacterized glycosyltransferase 335	2.2e-15	55.4	2
vOTU3	vOTU3_134	K06320	cgeB; spore maturation protein CgeB	1.8e-30	104.7	0.02	PF13524.6	Glycosyl transferases group 1	1.1e-20	72.4	0.02
vOTU3	vOTU3_135						PF13578.6	Methyltransferase domain	1.6e-11	43.7	0.11
vOTU3	vOTU3_136	K01784	galE, GALE; UDP-glucose 4-epimerase [EC:5.1.3.2]	6.3e-47	159.6	0.21	PF01370.21	NAD dependent epimerase/dehydratase family	9.3e-35	118.8	0.59	VOG00074	sp|Q9EQC1|3BHS7_MOUSE 3 beta-hydroxysteroid dehydrogenase type 7	6.7e-36	122.5	3.53
vOTU3	vOTU3_137											VOG10308	REFSEQ hypothetical protein	1.7e-28	98.3	2.37
vOTU3	vOTU3_138
vOTU3	vOTU3_139	K01784	galE, GALE; UDP-glucose 4-epimerase [EC:5.1.3.2]	8.3e-35	119.7	0.21	PF01370.21	NAD dependent epimerase/dehydratase family	1.4e-25	88.7	0.59	VOG00074	sp|Q9EQC1|3BHS7_MOUSE 3 beta-hydroxysteroid dehydrogenase type 7	6.6e-29	99.5	3.53
vOTU3	vOTU3_140
vOTU3	vOTU3_141
vOTU3	vOTU3_142
vOTU3	vOTU3_143
vOTU3	vOTU3_144
vOTU3	vOTU3_145
vOTU3	vOTU3_146
vOTU3	vOTU3_147											VOG10775	REFSEQ hypothetical protein	2.8e-23	80.4	1.16
vOTU3	vOTU3_148
vOTU3	vOTU3_149
vOTU3	vOTU3_150						PF03777.13	ChpA-C	3.9e-21	73.3	0
vOTU3	vOTU3_151
vOTU3	vOTU3_152
vOTU3	vOTU3_153
vOTU3	vOTU3_154
vOTU3	vOTU3_155
vOTU3	vOTU3_156
vOTU3	vOTU3_157	K19721	COL5AS; collagen, type V/XI/XXIV/XXVII, alpha	2.7e-15	53.1	1.85	PF01391.18	Collagen triple helix repeat (20 copies)	1.5e-15	55.3	3.08	VOG04398	REFSEQ putative phage tail fiber protein	3.4e-13	47.8	1
vOTU3	vOTU3_158	K19721	COL5AS; collagen, type V/XI/XXIV/XXVII, alpha	2.3e-34	116.3	1.85	PF01391.18	Collagen triple helix repeat (20 copies)	2.6e-26	89.7	3.08	VOG07967	sp|Q5UNS9|COLL7_MIMIV Collagen-like protein 7	4.6e-30	101.9	0.07
vOTU3	vOTU3_159	K16628	COL7A; collagen, type VII, alpha	5e-39	131.8	1.03	PF01391.18	Collagen triple helix repeat (20 copies)	1.3e-30	103.6	3.08	VOG07967	sp|Q5UNS9|COLL7_MIMIV Collagen-like protein 7	1.3e-31	107	0.07
vOTU3	vOTU3_160	K19721	COL5AS; collagen, type V/XI/XXIV/XXVII, alpha	6.9e-49	164.4	1.85	PF01391.18	Collagen triple helix repeat (20 copies)	2.3e-34	115.5	3.08	VOG01208	sp|Q5UQ13|COLL2_MIMIV Collagen-like protein 2	2.1e-50	170	0.6
vOTU3	vOTU3_161
vOTU3	vOTU3_162
vOTU3	vOTU3_163	K19721	COL5AS; collagen, type V/XI/XXIV/XXVII, alpha	1.6e-23	80.3	1.85	PF01391.18	Collagen triple helix repeat (20 copies)	1.5e-18	64.9	3.08	VOG01208	sp|Q5UQ13|COLL2_MIMIV Collagen-like protein 2	3e-21	74.3	0.6
vOTU3	vOTU3_164
vOTU3	vOTU3_165						PF04149.12	Domain of unknown function (DUF397)	4.9e-19	66.7	0.04
vOTU3	vOTU3_166						PF13560.6	Helix-turn-helix domain	6.6e-11	41	0.21
vOTU3	vOTU3_167											VOG14600	REFSEQ hypothetical protein	4.4e-16	57.7	0.11
vOTU3	vOTU3_168
vOTU3	vOTU3_169
vOTU3	vOTU3_170	K01126	E3.1.4.46, glpQ, ugpQ; glycerophosphoryl diester phosphodiesterase [EC:3.1.4.46]	8.5e-20	69.6	0.23
vOTU3	vOTU3_171	K16628	COL7A; collagen, type VII, alpha	5.1e-19	65.5	1.03	PF01391.18	Collagen triple helix repeat (20 copies)	1.3e-17	61.9	3.08	VOG04393	REFSEQ putative tail fiber protein	2.1e-32	111	0.12
vOTU3	vOTU3_172
vOTU3	vOTU3_173
vOTU3	vOTU3_174	K07341	doc; death on curing protein	1.7e-31	108.4	0.12	PF02661.18	Fic/DOC family	2.1e-11	43.2	0.24	VOG02136	sp|Q06259|DOC_BPP1 Protein kinase doc	1.6e-24	85.1	0.38
vOTU3	vOTU3_175
vOTU3	vOTU3_176
vOTU3	vOTU3_177	K07107	ybgC; acyl-CoA thioester hydrolase [EC:3.1.2.-]	3.6e-19	68.1	0
vOTU3	vOTU3_178
vOTU3	vOTU3_179
vOTU3	vOTU3_180
vOTU3	vOTU3_181
vOTU3	vOTU3_182
vOTU3	vOTU3_183
vOTU3	vOTU3_184	K02183	CALM; calmodulin	9.4e-14	50.3	0	PF13499.6	EF-hand domain pair	1.2e-13	49.9	0
vOTU3	vOTU3_185
vOTU3	vOTU3_186	K00973	E2.7.7.24, rfbA, rffH; glucose-1-phosphate thymidylyltransferase [EC:2.7.7.24]	8.6e-28	95.8	0.09	PF00483.23	Nucleotidyl transferase	2.6e-18	65.1	0.07	VOG00806	sp|Q5UNV4|UNAP_MIMIV Probable UDP-N-acetylglucosamine pyrophosphorylase	1.7e-14	51.8	0.55
vOTU3	vOTU3_187	K01784	galE, GALE; UDP-glucose 4-epimerase [EC:5.1.3.2]	7.7e-84	281.4	0.21	PF01370.21	NAD dependent epimerase/dehydratase family	7.1e-43	145.4	0.59	VOG00074	sp|Q9EQC1|3BHS7_MOUSE 3 beta-hydroxysteroid dehydrogenase type 7	3.5e-41	139.9	3.53
vOTU3	vOTU3_188	K03574	mutT, NUDT15, MTH2; 8-oxo-dGTP diphosphatase [EC:3.6.1.55]	2.4e-13	48.7	0.69	PF00293.28	NUDIX domain	2.4e-15	55.3	1.27	VOG00055	sp|P32271|Y06L_BPT4 Uncharacterized 17.7 kDa protein in e-segB intergenic region	4.8e-15	54.4	4.53
vOTU3	vOTU3_189
vOTU3	vOTU3_190	K03710	K03710; GntR family transcriptional regulator	1.3e-35	122.3	0.07	PF00392.21	Bacterial regulatory proteins, gntR family	1.1e-15	55.6	0.04
vOTU3	vOTU3_191
vOTU3	vOTU3_192
vOTU3	vOTU3_193
vOTU3	vOTU3_194											VOG10563	REFSEQ hypothetical protein	5.2e-11	41.1	0.44
vOTU3	vOTU3_195
vOTU3	vOTU3_196
vOTU3	vOTU3_197
vOTU3	vOTU3_198
vOTU3	vOTU3_199
vOTU3	vOTU3_200
vOTU3	vOTU3_201
vOTU3	vOTU3_202
vOTU3	vOTU3_203
vOTU3	vOTU3_204
vOTU3	vOTU3_205
vOTU3	vOTU3_206
vOTU3	vOTU3_207
vOTU3	vOTU3_208
vOTU3	vOTU3_209
vOTU3	vOTU3_210
vOTU3	vOTU3_211											VOG18458	REFSEQ hypothetical protein	1.5e-11	43.2	0.07
vOTU3	vOTU3_212
vOTU3	vOTU3_213	K03530	hupB; DNA-binding protein HU-beta	4.1e-24	84	0.45	PF00216.21	Bacterial DNA-binding protein	5.5e-21	73.2	0.69	VOG01191	sp|P0A3H0|DBH_GEOSE DNA-binding protein HU	7.8e-13	47.1	4.97
vOTU3	vOTU3_214
vOTU3	vOTU3_215
vOTU3	vOTU3_216	K05791	terZ; tellurium resistance protein TerZ	2.8e-14	51.5	0.12
vOTU3	vOTU3_217
vOTU3	vOTU3_218
vOTU3	vOTU3_219
vOTU3	vOTU3_220
vOTU3	vOTU3_221
vOTU3	vOTU3_222
vOTU3	vOTU3_223
vOTU3	vOTU3_224
vOTU3	vOTU3_225
vOTU3	vOTU3_226
vOTU3	vOTU3_227
vOTU3	vOTU3_228
vOTU3	vOTU3_229
vOTU3	vOTU3_230
vOTU3	vOTU3_231
vOTU3	vOTU3_232
vOTU3	vOTU3_233
vOTU3	vOTU3_234
vOTU3	vOTU3_235	K18828	mvpA, vapC; tRNA(fMet)-specific endonuclease VapC [EC:3.1.-.-]	3.8e-21	74.5	0
vOTU3	vOTU3_236
vOTU3	vOTU3_237
vOTU3	vOTU3_238
vOTU3	vOTU3_239
vOTU3	vOTU3_240
vOTU3	vOTU3_241
vOTU3	vOTU3_242
vOTU3	vOTU3_243
vOTU3	vOTU3_244
vOTU3	vOTU3_245
vOTU3	vOTU3_246
vOTU3	vOTU3_247
vOTU3	vOTU3_248
vOTU3	vOTU3_249
vOTU3	vOTU3_250
vOTU3	vOTU3_251
vOTU3	vOTU3_252
vOTU3	vOTU3_253
vOTU3	vOTU3_254
vOTU3	vOTU3_255
vOTU3	vOTU3_256
vOTU3	vOTU3_257
vOTU3	vOTU3_258
vOTU3	vOTU3_259
vOTU3	vOTU3_260
vOTU3	vOTU3_261
vOTU3	vOTU3_262
vOTU3	vOTU3_263
vOTU3	vOTU3_264											VOG04276	REFSEQ hypothetical protein	4.1e-31	106.9	0.22
vOTU3	vOTU3_265
vOTU3	vOTU3_266
vOTU3	vOTU3_267
vOTU3	vOTU3_268
vOTU3	vOTU3_269
vOTU3	vOTU3_270
vOTU3	vOTU3_271
vOTU3	vOTU3_272
vOTU3	vOTU3_273
vOTU3	vOTU3_274
vOTU3	vOTU3_275
vOTU3	vOTU3_276
vOTU3	vOTU3_277
vOTU3	vOTU3_278
vOTU3	vOTU3_279
vOTU3	vOTU3_280
vOTU3	vOTU3_281
vOTU3	vOTU3_282
vOTU3	vOTU3_283
vOTU3	vOTU3_284
vOTU3	vOTU3_285
vOTU3	vOTU3_286
vOTU3	vOTU3_287
vOTU3	vOTU3_288
vOTU3	vOTU3_289
vOTU3	vOTU3_290
vOTU3	vOTU3_291
vOTU3	vOTU3_292
vOTU3	vOTU3_293
vOTU3	vOTU3_294
vOTU3	vOTU3_295
vOTU3	vOTU3_296
vOTU3	vOTU3_297
vOTU3	vOTU3_298
vOTU3	vOTU3_299
vOTU3	vOTU3_300
vOTU3	vOTU3_301
vOTU3	vOTU3_302
vOTU3	vOTU3_303
vOTU3	vOTU3_304
vOTU3	vOTU3_305
vOTU3	vOTU3_306
vOTU3	vOTU3_307
vOTU3	vOTU3_308
vOTU3	vOTU3_309
vOTU3	vOTU3_310
vOTU3	vOTU3_311
vOTU3	vOTU3_312
vOTU3	vOTU3_313
vOTU3	vOTU3_314
vOTU3	vOTU3_315
vOTU3	vOTU3_316
vOTU3	vOTU3_317
vOTU3	vOTU3_318
vOTU3	vOTU3_319
vOTU3	vOTU3_320
vOTU3	vOTU3_321
vOTU3	vOTU3_322
vOTU3	vOTU3_323
vOTU3	vOTU3_324
vOTU3	vOTU3_325
vOTU3	vOTU3_326
vOTU3	vOTU3_327
vOTU3	vOTU3_328
vOTU3	vOTU3_329
vOTU3	vOTU3_330
vOTU3	vOTU3_331
vOTU3	vOTU3_332
vOTU3	vOTU3_333
vOTU3	vOTU3_334
vOTU3	vOTU3_335
vOTU3	vOTU3_336
vOTU3	vOTU3_337
vOTU3	vOTU3_338
vOTU3	vOTU3_339											VOG11751	REFSEQ hypothetical protein	3.2e-16	57.8	0.55
vOTU3	vOTU3_340
vOTU3	vOTU3_341
vOTU3	vOTU3_342
vOTU3	vOTU3_343
vOTU3	vOTU3_344
vOTU3	vOTU3_345
vOTU3	vOTU3_346
vOTU3	vOTU3_347
vOTU3	vOTU3_348
vOTU3	vOTU3_349						PF08843.11	Nucleotidyl transferase AbiEii toxin, Type IV TA system	1.4e-12	46.6	0.02
vOTU3	vOTU3_350
vOTU3	vOTU3_351
vOTU3	vOTU3_352
vOTU3	vOTU3_353
vOTU3	vOTU3_354
vOTU3	vOTU3_355											VOG00168	REFSEQ hypothetical protein	3e-11	41.8	2.38
vOTU3	vOTU3_356
vOTU3	vOTU3_357
vOTU3	vOTU3_358
vOTU3	vOTU3_359
vOTU3	vOTU3_360
vOTU3	vOTU3_361
vOTU3	vOTU3_362
vOTU3	vOTU3_363
vOTU3	vOTU3_364
vOTU3	vOTU3_365
vOTU4	vOTU4_1
vOTU4	vOTU4_2
vOTU4	vOTU4_3
vOTU4	vOTU4_4
vOTU4	vOTU4_5											VOG00122	REFSEQ hypothetical protein	1.5e-13	49.5	4.44
vOTU4	vOTU4_6
vOTU4	vOTU4_7
vOTU4	vOTU4_8
vOTU4	vOTU4_9
vOTU4	vOTU4_10						PF10547.9	P22_AR N-terminal domain	1.4e-25	88.4	0.24	VOG23529	REFSEQ antirepressor	1.6e-73	245.8	0.13
vOTU4	vOTU4_11
vOTU4	vOTU4_12
vOTU4	vOTU4_13
vOTU4	vOTU4_14	K14059	int; integrase	4.1e-19	67.5	7						VOG00041	sp|O10330|VLF1_NPVOP Very late expression factor 1	3.9e-29	100.8	10
vOTU4	vOTU4_15
vOTU4	vOTU4_16	K22300	dicA; HTH-type transcriptional regulator, cell division transcriptional repressor	4.7e-13	47.9	2.08						VOG02771	sp|P03034|RPC1_LAMBD Repressor protein cI	3.2e-11	42.5	10
vOTU4	vOTU4_17
vOTU4	vOTU4_18	K03710	K03710; GntR family transcriptional regulator	1.1e-18	66.5	0.07	PF00392.21	Bacterial regulatory proteins, gntR family	1.3e-14	52.1	0.04
vOTU4	vOTU4_19	K03733	xerC; integrase/recombinase XerC	1.3e-14	52.7	0.65
vOTU4	vOTU4_20
vOTU4	vOTU4_21
vOTU4	vOTU4_22
vOTU4	vOTU4_23
vOTU4	vOTU4_24
vOTU4	vOTU4_25
vOTU4	vOTU4_26
vOTU4	vOTU4_27
vOTU4	vOTU4_28	K04763	xerD; integrase/recombinase XerD	2.3e-27	95	2.87						VOG00041	sp|O10330|VLF1_NPVOP Very late expression factor 1	2.5e-19	68.5	10
vOTU4	vOTU4_29
vOTU4	vOTU4_30
vOTU4	vOTU4_31											VOG18133	REFSEQ hypothetical protein	1.1e-10	40.2	0.75
vOTU4	vOTU4_32											VOG03699	REFSEQ holin	9.1e-18	63	1
vOTU4	vOTU4_33	K07273	acm; lysozyme	1.3e-38	131.6	1.23	PF01183.20	Glycosyl hydrolases family 25	4.3e-31	107	1.24
vOTU4	vOTU4_34	K01126	E3.1.4.46, glpQ, ugpQ; glycerophosphoryl diester phosphodiesterase [EC:3.1.4.46]	8e-39	132.3	0.23	PF03009.17	Glycerophosphoryl diester phosphodiesterase family	1.1e-20	73	0.16
vOTU4	vOTU4_35
vOTU4	vOTU4_36											VOG01797	REFSEQ minor tail protein	2e-16	58.6	4.92
vOTU4	vOTU4_37											VOG23320	REFSEQ hypothetical protein ORF051	7e-13	46.6	0.61
vOTU4	vOTU4_38						PF05709.11	Phage tail protein	7e-11	40.6	3.63	VOG01549	REFSEQ hypothetical protein	8.6e-32	109.4	1.28
vOTU4	vOTU4_39						PF10145.9	Phage-related minor tail protein	6.7e-42	142.2	4.37	VOG03140	REFSEQ tape measure protein	1.3e-30	104.2	3.82
vOTU4	vOTU4_40
vOTU4	vOTU4_41
vOTU4	vOTU4_42
vOTU4	vOTU4_43											VOG19712	REFSEQ gp31	7.9e-14	50.5	0.06
vOTU4	vOTU4_44
vOTU4	vOTU4_45
vOTU4	vOTU4_46
vOTU4	vOTU4_47											VOG00622	REFSEQ hypothetical protein	5.6e-25	86.8	4.56
vOTU4	vOTU4_48
vOTU4	vOTU4_49
vOTU4	vOTU4_50
vOTU4	vOTU4_51
vOTU4	vOTU4_52											VOG01003	REFSEQ capsid maturation protease	3.8e-47	160	2.33
vOTU4	vOTU4_53						PF05133.14	Phage portal protein, SPP1 Gp6-like	4.9e-53	179.3	4.16	VOG00213	sp|Q05220|PORTL_BPML5 Portal protein	5.4e-84	281.2	10
vOTU4	vOTU4_54											VOG00068	sp|O55716|RIR1_IIV6 Ribonucleoside-diphosphate reductase large subunit	6.5e-32	109.5	10
vOTU4	vOTU4_55											VOG00779	sp|O64201|VG05_BPMD2 Gene 5 protein	9.2e-18	63.2	10
vOTU5	vOTU5_1	K03701	uvrA; excinuclease ABC subunit A	2.8e-121	404.7	0
vOTU5	vOTU5_2
vOTU5	vOTU5_3
vOTU5	vOTU5_4
vOTU5	vOTU5_5						PF14534.6	Domain of unknown function (DUF4440)	6.9e-13	47.5	0
vOTU5	vOTU5_6
vOTU5	vOTU5_7
vOTU5	vOTU5_8
vOTU5	vOTU5_9
vOTU5	vOTU5_10
vOTU5	vOTU5_11
vOTU5	vOTU5_12	K04565	SOD1; superoxide dismutase, Cu-Zn family [EC:1.15.1.1]	5.7e-37	126.4	0.02	PF00080.20	Copper/zinc superoxide dismutase (SODC)	4.6e-37	125.9	0.02	VOG05131	sp|P24705|SODC_NPVAC Putative superoxide dismutase [Cu-Zn]	1.9e-20	71.8	0.02
vOTU5	vOTU5_13	K16079	omp31; outer membrane immunogenic protein	4.7e-11	41.3	0	PF13505.6	Outer membrane protein beta-barrel domain	6.1e-17	60.9	0.02
vOTU5	vOTU5_14											VOG01647	REFSEQ terminase large subunit	8.1e-25	85.9	1
vOTU5	vOTU5_15
vOTU5	vOTU5_16	K03630	radC; DNA repair protein RadC	1.5e-26	92.5	0.05	PF04002.15	RadC-like JAB domain	9.5e-24	82.3	0.05
vOTU5	vOTU5_17						PF01878.18	EVE domain	7e-45	151.2	0
vOTU5	vOTU5_18	K01449	cwlJ, sleB; N-acetylmuramoyl-L-alanine amidase [EC:3.5.1.28]	2.9e-22	78.1	0.93	PF07486.12	Cell Wall Hydrolase	9.9e-23	79.6	0.91	VOG09850	REFSEQ hypothetical protein	1e-30	105.4	4.04
vOTU5	vOTU5_19	K22010	pdtaR; two-component system, response regulator PdtaR	1.1e-16	59.2	0	PF00072.24	Response regulator receiver domain	1.6e-11	43	0.06
vOTU5	vOTU5_20	K07221	oprO_P; phosphate-selective porin OprO and OprP	3.1e-116	387.6	0	PF07396.11	Phosphate-selective porin O and P	1.6e-55	187.3	0
vOTU5	vOTU5_21	K07636	phoR; two-component system, OmpR family, phosphate regulon sensor histidine kinase PhoR [EC:2.7.13.3]	6.3e-97	324.1	0.02	PF02518.26	Histidine kinase-, DNA gyrase B-, and HSP90-like ATPase	8.2e-25	86.1	0.09	VOG09424	REFSEQ EsV-1-65	2.2e-24	84.2	0.06
vOTU5	vOTU5_22	K02040	pstS; phosphate transport system substrate-binding protein	5.6e-55	185.8	0.22	PF12849.7	PBP superfamily domain	5e-38	129.9	0.21
vOTU5	vOTU5_23	K02037	pstC; phosphate transport system permease protein	1.4e-107	359.2	0.01	PF12501.8	Phosphate ATP-binding cassette transporter	1.8e-25	88.2	0
vOTU5	vOTU5_24	K02038	pstA; phosphate transport system permease protein	4.4e-101	337.9	0.01	PF11812.8	Domain of unknown function (DUF3333)	1.2e-26	92.3	0
vOTU5	vOTU5_25	K02036	pstB; phosphate transport system ATP-binding protein [EC:7.3.2.1]	9.6e-137	453.9	0.01	PF00005.27	ABC transporter	4.2e-32	110.1	0.13	VOG00385	sp|P03271|PKG1_ADE05 Packaging protein 1	1.3e-26	91.6	0.77
vOTU5	vOTU5_26	K02039	phoU; phosphate transport system protein	1.5e-74	249.9	0.01	PF01895.19	PhoU domain	5.6e-46	153.5	0.01
vOTU5	vOTU5_27	K07657	phoB; two-component system, OmpR family, phosphate regulon response regulator PhoB	5.1e-97	323.9	0	PF00072.24	Response regulator receiver domain	3.2e-28	96.7	0.06	VOG09424	REFSEQ EsV-1-65	3.1e-13	47.3	0.06
vOTU6	vOTU6_1	K07657	phoB; two-component system, OmpR family, phosphate regulon response regulator PhoB	9.6e-45	151.9	0	PF00072.24	Response regulator receiver domain	1.4e-27	94.6	0.06	VOG09424	REFSEQ EsV-1-65	4.2e-11	40.3	0.06
vOTU6	vOTU6_2	K02039	phoU; phosphate transport system protein	1.5e-77	259.7	0.01	PF01895.19	PhoU domain	2.4e-47	157.9	0.01
vOTU6	vOTU6_3	K02036	pstB; phosphate transport system ATP-binding protein [EC:7.3.2.1]	1.3e-137	456.8	0.01	PF00005.27	ABC transporter	2.1e-32	111.1	0.13	VOG00385	sp|P03271|PKG1_ADE05 Packaging protein 1	2.3e-25	87.5	0.77
vOTU6	vOTU6_4	K02038	pstA; phosphate transport system permease protein	5.1e-99	331	0.01	PF11812.8	Domain of unknown function (DUF3333)	3e-28	97.5	0
vOTU6	vOTU6_5	K02037	pstC; phosphate transport system permease protein	9.7e-106	353.2	0.01	PF12501.8	Phosphate ATP-binding cassette transporter	6.6e-29	99.4	0
vOTU6	vOTU6_6	K02040	pstS; phosphate transport system substrate-binding protein	4.3e-54	182.9	0.22	PF12849.7	PBP superfamily domain	1.4e-38	131.7	0.21
vOTU6	vOTU6_7	K07636	phoR; two-component system, OmpR family, phosphate regulon sensor histidine kinase PhoR [EC:2.7.13.3]	1.2e-97	326.5	0.02	PF02518.26	Histidine kinase-, DNA gyrase B-, and HSP90-like ATPase	1.2e-26	92	0.09	VOG09424	REFSEQ EsV-1-65	1.5e-23	81.5	0.06
vOTU6	vOTU6_8	K07221	oprO_P; phosphate-selective porin OprO and OprP	5e-113	377.1	0	PF07396.11	Phosphate-selective porin O and P	4e-60	202.5	0
vOTU6	vOTU6_9	K22010	pdtaR; two-component system, response regulator PdtaR	4.4e-15	54	0
vOTU6	vOTU6_10	K01449	cwlJ, sleB; N-acetylmuramoyl-L-alanine amidase [EC:3.5.1.28]	2.1e-23	81.9	0.93	PF07486.12	Cell Wall Hydrolase	1.4e-23	82.3	0.91	VOG09850	REFSEQ hypothetical protein	9.1e-32	108.8	4.04
vOTU6	vOTU6_11						PF01878.18	EVE domain	1.1e-41	140.8	0
vOTU6	vOTU6_12	K03630	radC; DNA repair protein RadC	8.1e-25	86.8	0.05	PF04002.15	RadC-like JAB domain	2.7e-23	80.8	0.05
vOTU6	vOTU6_13
vOTU6	vOTU6_14						PF03237.15	Terminase-like family	4.8e-17	60.9	2.85	VOG01647	REFSEQ terminase large subunit	2.9e-95	318.2	1
vOTU7	vOTU7_1	K03553	recA; recombination protein RecA	2e-61	206.7	2.34	PF00154.21	recA bacterial DNA recombination protein	2.7e-60	202.6	1.81	VOG01109	sp|P04529|UVSX_BPT4 Recombination and repair protein	7.4e-46	155.4	10
vOTU7	vOTU7_2
vOTU7	vOTU7_3
vOTU7	vOTU7_4
vOTU7	vOTU7_5
vOTU7	vOTU7_6	K02316	dnaG; DNA primase [EC:2.7.7.101]	1.1e-14	53	3.37	PF01807.20	CHC2 zinc finger	8.9e-16	56.1	0.58	VOG00056	sp|P04520|PRIM_BPT4 DNA primase	5.3e-12	44.1	10
vOTU7	vOTU7_7											VOG00154	sp|P24518|NADR_SALTY Trifunctional NAD biosynthesis/regulator protein NadR	3.1e-16	58.6	3.56
vOTU7	vOTU7_8	K01507	ppa; inorganic pyrophosphatase [EC:3.6.1.1]	2.5e-40	137.3	0.02	PF00719.19	Inorganic pyrophosphatase	4.3e-51	171.5	0.02
vOTU7	vOTU7_9	K02314	dnaB; replicative DNA helicase [EC:3.6.4.12]	6.5e-26	89.7	5.15	PF03796.15	DnaB-like helicase C terminal domain	4.2e-21	74	5.28	VOG00557	sp|P04530|VG41_BPT4 ATP-dependent helicase 41	1e-42	145.7	10
vOTU7	vOTU7_10	K03462	NAMPT; nicotinamide phosphoribosyltransferase [EC:2.4.2.12]	4.2e-161	535.7	1.6	PF04095.16	Nicotinate phosphoribosyltransferase (NAPRTase) family	2.6e-46	156.8	1.49	VOG00773	sp|Q52I78|NAMPT_PIG Nicotinamide phosphoribosyltransferase	9.1e-189	626.8	7.4
vOTU7	vOTU7_11	K00948	PRPS, prsA; ribose-phosphate pyrophosphokinase [EC:2.7.6.1]	1.8e-22	77.9	1.19						VOG09871	sp|O67556|KPRS_AQUAE Ribose-phosphate pyrophosphokinase	4.2e-53	178.9	5.33
vOTU7	vOTU7_12	K08218	ampG; MFS transporter, PAT family, beta-lactamase induction signal transducer AmpG	1.3e-26	91.9	0.01	PF03092.16	BT1 family	1.9e-35	120.7	0
vOTU7	vOTU7_13
vOTU7	vOTU7_14	K07096	K07096; uncharacterized protein	2.4e-22	78.1	0.16	PF00149.28	Calcineurin-like phosphoesterase	3.3e-14	52.4	1.18	VOG00980	sp|Q5UQ73|YL509_MIMIV Uncharacterized protein L509	8.2e-13	47	2.21
vOTU7	vOTU7_15						PF08761.11	dUTPase	4.7e-12	45	0.75	VOG09769	sp|P39262|VG56_BPT4 dCTP pyrophosphatase	1.7e-21	75.6	6.46
vOTU7	vOTU7_16	K00560	thyA, TYMS; thymidylate synthase [EC:2.1.1.45]	3.4e-19	67.8	3.96	PF00303.19	Thymidylate synthase	2.1e-13	48.6	3.79	VOG00688	sp|P00471|TYSY_BPT4 Thymidylate synthase	2.9e-21	74.3	10
vOTU7	vOTU7_17											VOG00126	sp|A4ZU96|KTHY_ABVP Putative thymidylate kinase	5.9e-12	44.4	3.28
vOTU7	vOTU7_18
vOTU7	vOTU7_19	K17677	IRC3; ATP-dependent helicase IRC3 [EC:3.6.4.-]	1.3e-41	141.5	1.76	PF04851.15	Type III restriction enzyme, res subunit	2.1e-18	65.5	4.63	VOG00935	sp|P20703|UVSW_BPT4 ATP-dependent DNA helicase uvsW	3.8e-92	307.7	10
vOTU8	vOTU8_1
vOTU8	vOTU8_2
vOTU8	vOTU8_3
vOTU8	vOTU8_4	K02316	dnaG; DNA primase [EC:2.7.7.101]	7.5e-12	43.6	3.37	PF01807.20	CHC2 zinc finger	5.6e-15	53.5	0.58	VOG00056	sp|P04520|PRIM_BPT4 DNA primase	1.2e-12	46.2	10
vOTU8	vOTU8_5											VOG00154	sp|P24518|NADR_SALTY Trifunctional NAD biosynthesis/regulator protein NadR	9.7e-15	53.8	3.56
vOTU8	vOTU8_6	K01507	ppa; inorganic pyrophosphatase [EC:3.6.1.1]	5.2e-41	139.5	0.02	PF00719.19	Inorganic pyrophosphatase	2e-51	172.6	0.02
vOTU8	vOTU8_7	K02314	dnaB; replicative DNA helicase [EC:3.6.4.12]	1.2e-27	95.5	5.15	PF03796.15	DnaB-like helicase C terminal domain	4.2e-22	77.3	5.28	VOG00557	sp|P04530|VG41_BPT4 ATP-dependent helicase 41	6.3e-42	143.1	10
vOTU8	vOTU8_8	K03462	NAMPT; nicotinamide phosphoribosyltransferase [EC:2.4.2.12]	2.1e-165	549.9	1.6	PF04095.16	Nicotinate phosphoribosyltransferase (NAPRTase) family	5e-47	159.1	1.49	VOG00773	sp|Q52I78|NAMPT_PIG Nicotinamide phosphoribosyltransferase	2.3e-195	648.5	7.4
vOTU8	vOTU8_9	K00948	PRPS, prsA; ribose-phosphate pyrophosphokinase [EC:2.7.6.1]	4.9e-23	79.7	1.19						VOG09871	sp|O67556|KPRS_AQUAE Ribose-phosphate pyrophosphokinase	4.5e-53	178.7	5.33
vOTU8	vOTU8_10	K08218	ampG; MFS transporter, PAT family, beta-lactamase induction signal transducer AmpG	2.7e-31	107.4	0.01	PF03092.16	BT1 family	3.7e-38	129.6	0
vOTU8	vOTU8_11
vOTU8	vOTU8_12
vOTU8	vOTU8_13	K07096	K07096; uncharacterized protein	9e-23	79.5	0.16	PF00149.28	Calcineurin-like phosphoesterase	4e-13	48.9	1.18	VOG00980	sp|Q5UQ73|YL509_MIMIV Uncharacterized protein L509	2.9e-12	45.3	2.21
vOTU8	vOTU8_14						PF08761.11	dUTPase	1.5e-13	49.8	0.75	VOG09769	sp|P39262|VG56_BPT4 dCTP pyrophosphatase	8.5e-20	70.1	6.46
vOTU8	vOTU8_15	K00560	thyA, TYMS; thymidylate synthase [EC:2.1.1.45]	1.1e-22	79.3	3.96	PF00303.19	Thymidylate synthase	5.2e-16	57.1	3.79	VOG00688	sp|P00471|TYSY_BPT4 Thymidylate synthase	1.1e-24	85.5	10
vOTU8	vOTU8_16											VOG00126	sp|A4ZU96|KTHY_ABVP Putative thymidylate kinase	5e-11	41.3	3.28
vOTU8	vOTU8_17
vOTU8	vOTU8_18	K17677	IRC3; ATP-dependent helicase IRC3 [EC:3.6.4.-]	4e-39	133.2	1.76	PF04851.15	Type III restriction enzyme, res subunit	2.3e-16	58.8	4.63	VOG00935	sp|P20703|UVSW_BPT4 ATP-dependent DNA helicase uvsW	1.3e-89	299.4	10
vOTU8	vOTU8_19
vOTU8	vOTU8_20	K07074	K07074; uncharacterized protein	2.4e-21	74.8	1.48	PF10127.9	RNA repair pathway DNA polymerase beta family	6.1e-21	73.7	1.45	VOG00812	sp|P39242|Y05G_BPT4 Uncharacterized 38.9 kDa protein in nrdC-mobD intergenic region	4.9e-64	214.9	8.24
vOTU9	vOTU9_1	K03553	recA; recombination protein RecA	5.5e-68	228.3	2.34	PF00154.21	recA bacterial DNA recombination protein	3.9e-67	225.1	1.81	VOG01109	sp|P04529|UVSX_BPT4 Recombination and repair protein	4.5e-51	172.5	10
vOTU9	vOTU9_2
vOTU9	vOTU9_3
vOTU9	vOTU9_4
vOTU9	vOTU9_5	K02316	dnaG; DNA primase [EC:2.7.7.101]	1e-14	53.1	3.37	PF01807.20	CHC2 zinc finger	1.3e-14	52.4	0.58	VOG00056	sp|P04520|PRIM_BPT4 DNA primase	3.6e-11	41.3	10
vOTU9	vOTU9_6											VOG00154	sp|P24518|NADR_SALTY Trifunctional NAD biosynthesis/regulator protein NadR	1.3e-17	63.1	3.56
vOTU9	vOTU9_7	K01507	ppa; inorganic pyrophosphatase [EC:3.6.1.1]	1.8e-41	141.1	0.02	PF00719.19	Inorganic pyrophosphatase	1e-51	173.5	0.02
vOTU9	vOTU9_8	K02314	dnaB; replicative DNA helicase [EC:3.6.4.12]	1.7e-28	98.3	5.15	PF03796.15	DnaB-like helicase C terminal domain	1.8e-22	78.5	5.28	VOG00557	sp|P04530|VG41_BPT4 ATP-dependent helicase 41	3.7e-44	150.4	10
vOTU9	vOTU9_9	K03462	NAMPT; nicotinamide phosphoribosyltransferase [EC:2.4.2.12]	2.3e-165	549.7	1.6	PF04095.16	Nicotinate phosphoribosyltransferase (NAPRTase) family	2.9e-46	156.6	1.49	VOG00773	sp|Q52I78|NAMPT_PIG Nicotinamide phosphoribosyltransferase	9.3e-195	646.5	7.4
vOTU9	vOTU9_10	K00948	PRPS, prsA; ribose-phosphate pyrophosphokinase [EC:2.7.6.1]	4.1e-24	83.3	1.19						VOG09871	sp|O67556|KPRS_AQUAE Ribose-phosphate pyrophosphokinase	3.8e-55	185.6	5.33
vOTU9	vOTU9_11	K08218	ampG; MFS transporter, PAT family, beta-lactamase induction signal transducer AmpG	5.9e-26	89.7	0.01	PF03092.16	BT1 family	3.7e-36	123	0
vOTU9	vOTU9_12
vOTU9	vOTU9_13
vOTU9	vOTU9_14
vOTU9	vOTU9_15
vOTU9	vOTU9_16
vOTU9	vOTU9_17	K07096	K07096; uncharacterized protein	3.7e-22	77.5	0.16	PF00149.28	Calcineurin-like phosphoesterase	9.1e-14	51	1.18	VOG00980	sp|Q5UQ73|YL509_MIMIV Uncharacterized protein L509	1.2e-12	46.5	2.21
vOTU9	vOTU9_18						PF08761.11	dUTPase	1.6e-12	46.5	0.75	VOG09769	sp|P39262|VG56_BPT4 dCTP pyrophosphatase	4.1e-21	74.4	6.46
vOTU9	vOTU9_19
vOTU9	vOTU9_20	K00560	thyA, TYMS; thymidylate synthase [EC:2.1.1.45]	6.3e-22	76.8	3.96	PF00303.19	Thymidylate synthase	6.5e-16	56.8	3.79	VOG00688	sp|P00471|TYSY_BPT4 Thymidylate synthase	3.7e-25	87.1	10
vOTU9	vOTU9_21											VOG00126	sp|A4ZU96|KTHY_ABVP Putative thymidylate kinase	4.4e-11	41.5	3.28
vOTU9	vOTU9_22
vOTU9	vOTU9_23	K17677	IRC3; ATP-dependent helicase IRC3 [EC:3.6.4.-]	3.9e-41	139.9	1.76	PF04851.15	Type III restriction enzyme, res subunit	4.8e-19	67.6	4.63	VOG00935	sp|P20703|UVSW_BPT4 ATP-dependent DNA helicase uvsW	2.2e-92	308.5	10
vOTU9	vOTU9_24
vOTU9	vOTU9_25	K07074	K07074; uncharacterized protein	1.9e-20	71.8	1.48	PF10127.9	RNA repair pathway DNA polymerase beta family	1.5e-22	79	1.45	VOG00812	sp|P39242|Y05G_BPT4 Uncharacterized 38.9 kDa protein in nrdC-mobD intergenic region	1e-65	220.4	8.24
vOTU9	vOTU9_26
vOTU9	vOTU9_27
vOTU10	vOTU10_1											VOG09810	sp|P17312|TERL_BPT4 Terminase, large subunit	1.6e-14	53.1	10
vOTU10	vOTU10_2											VOG00779	sp|O64201|VG05_BPMD2 Gene 5 protein	2.1e-13	49	10
vOTU10	vOTU10_3											VOG00559	sp|O64200|VG04_BPMD2 Gene 4 protein	2.2e-12	46.1	10
vOTU10	vOTU10_4											VOG01441	REFSEQ hypothetical protein	1.6e-23	82.1	3.71
vOTU10	vOTU10_5
vOTU10	vOTU10_6
vOTU10	vOTU10_7
vOTU10	vOTU10_8
vOTU10	vOTU10_9
vOTU10	vOTU10_10
vOTU10	vOTU10_11
vOTU10	vOTU10_12
vOTU10	vOTU10_13
vOTU10	vOTU10_14
vOTU10	vOTU10_15
vOTU10	vOTU10_16
vOTU10	vOTU10_17
vOTU10	vOTU10_18						PF05866.11	Endodeoxyribonuclease RusA	4.2e-11	42.1	2.13	VOG00098	sp|Q9MCN8|RUSA_BPHK7 Crossover junction endodeoxyribonuclease rusA	1.8e-16	59.4	10
vOTU10	vOTU10_19
vOTU10	vOTU10_20											VOG17031	REFSEQ hypothetical protein	1.4e-111	372	0.32
vOTU10	vOTU10_21
vOTU10	vOTU10_22											VOG11248	REFSEQ hypothetical protein	3.6e-13	48.1	0.12
vOTU10	vOTU10_23	K10906	recE; exodeoxyribonuclease VIII [EC:3.1.11.-]	6.2e-19	66.7	1.75	PF12684.7	PDDEXK-like domain of unknown function (DUF3799)	5.2e-19	67.5	2.21	VOG00690	sp|P15032|RECE_ECOLI Exodeoxyribonuclease 8	1.1e-55	187.8	6.89
vOTU10	vOTU10_24
vOTU10	vOTU10_25
vOTU10	vOTU10_26
vOTU10	vOTU10_27											VOG10679	REFSEQ hypothetical protein	1.2e-16	59.4	1.43
vOTU10	vOTU10_28
vOTU10	vOTU10_29											VOG17494	REFSEQ hypothetical protein	2.8e-23	80.6	0.23
vOTU10	vOTU10_30
vOTU10	vOTU10_31
vOTU10	vOTU10_32
vOTU10	vOTU10_33
vOTU10	vOTU10_34
vOTU10	vOTU10_35
vOTU10	vOTU10_36
vOTU10	vOTU10_37
vOTU10	vOTU10_38	K03733	xerC; integrase/recombinase XerC	6.8e-29	99.9	0.65	PF00589.22	Phage integrase family	9.4e-18	63.2	9.33	VOG00041	sp|O10330|VLF1_NPVOP Very late expression factor 1	1.2e-47	161.6	10
vOTU10	vOTU10_39
vOTU10	vOTU10_40
vOTU10	vOTU10_41
vOTU10	vOTU10_42
vOTU10	vOTU10_43
vOTU10	vOTU10_44
vOTU10	vOTU10_45
vOTU10	vOTU10_46
vOTU10	vOTU10_47
vOTU10	vOTU10_48											VOG11529	REFSEQ hypothetical protein	7.9e-30	101.4	0.85
vOTU10	vOTU10_49
vOTU10	vOTU10_50
vOTU10	vOTU10_51
vOTU10	vOTU10_52
vOTU10	vOTU10_53	K07273	acm; lysozyme	4.8e-18	63.8	1.23
vOTU10	vOTU10_54	K01126	E3.1.4.46, glpQ, ugpQ; glycerophosphoryl diester phosphodiesterase [EC:3.1.4.46]	1.8e-38	131.2	0.23	PF03009.17	Glycerophosphoryl diester phosphodiesterase family	3.7e-18	64.8	0.16
vOTU10	vOTU10_55
vOTU10	vOTU10_56
vOTU10	vOTU10_57
vOTU10	vOTU10_58						PF10145.9	Phage-related minor tail protein	2e-47	160.2	4.37	VOG03140	REFSEQ tape measure protein	4.6e-28	95.8	3.82
vOTU10	vOTU10_59
vOTU10	vOTU10_60
vOTU10	vOTU10_61
vOTU10	vOTU10_62
vOTU10	vOTU10_63
vOTU10	vOTU10_64
vOTU10	vOTU10_65
vOTU10	vOTU10_66
vOTU10	vOTU10_67
vOTU10	vOTU10_68
vOTU10	vOTU10_69											VOG00622	REFSEQ hypothetical protein	1.6e-18	65.8	4.56
vOTU10	vOTU10_70
vOTU10	vOTU10_71
vOTU10	vOTU10_72											VOG01437	REFSEQ major capsid protein	4.2e-45	152.8	1.52
vOTU10	vOTU10_73											VOG17821	REFSEQ scaffolding protein	2.2e-17	62.7	0.37
vOTU10	vOTU10_74											VOG01003	REFSEQ capsid maturation protease	6.8e-49	165.7	2.33
vOTU10	vOTU10_75						PF05133.14	Phage portal protein, SPP1 Gp6-like	1.5e-42	144.8	4.16	VOG00213	sp|Q05220|PORTL_BPML5 Portal protein	1.6e-75	253.3	10
vOTU10	vOTU10_76											VOG00068	sp|O55716|RIR1_IIV6 Ribonucleoside-diphosphate reductase large subunit	1.5e-11	42.2	10
vOTU11	vOTU11_1
vOTU11	vOTU11_2
vOTU11	vOTU11_3
vOTU11	vOTU11_4	K03111	ssb; single-strand DNA-binding protein	4.8e-43	146	4.34	PF00436.25	Single-strand binding protein family	7.3e-31	104.9	4.28	VOG00404	sp|P9WGD4|SSB_MYCTO Single-stranded DNA-binding protein	5e-41	139.1	10
vOTU11	vOTU11_5
vOTU11	vOTU11_6
vOTU11	vOTU11_7
vOTU11	vOTU11_8
vOTU11	vOTU11_9
vOTU11	vOTU11_10											VOG00008	sp|O22001|VXIS_BPMD2 Excisionase	6.2e-41	139.6	0.78
vOTU11	vOTU11_11
vOTU11	vOTU11_12
vOTU11	vOTU11_13
vOTU11	vOTU11_14
vOTU11	vOTU11_15
vOTU11	vOTU11_16
vOTU11	vOTU11_17	K03466	ftsK, spoIIIE; DNA segregation ATPase FtsK/SpoIIIE, S-DNA-T family	8.2e-21	72.8	0.72						VOG01473	REFSEQ FtsK/SpoIIIE protein	1.6e-16	58.6	2.21
vOTU11	vOTU11_18						PF04480.12	Protein of unknown function (DUF559)	3.8e-12	44.6	0
vOTU11	vOTU11_19
vOTU11	vOTU11_20
vOTU11	vOTU11_21
vOTU11	vOTU11_22
vOTU11	vOTU11_23
vOTU11	vOTU11_24
vOTU11	vOTU11_25
vOTU11	vOTU11_26											VOG09810	sp|P17312|TERL_BPT4 Terminase, large subunit	3e-26	91.7	10
vOTU11	vOTU11_27
vOTU11	vOTU11_28						PF04860.12	Phage portal protein	3.6e-41	139.9	4.78	VOG00236	sp|Q4Z9G3|PORTL_BPTWO Probable portal protein	1e-32	112.6	10
vOTU11	vOTU11_29	K06904	K06904; uncharacterized protein	4.8e-25	87.3	2.41	PF04586.17	Caudovirus prohead serine protease	5.9e-19	67.4	1.83	VOG03165	sp|Q6QGD7|PRO_BPT5 Prohead protease	2.5e-22	78.4	10
vOTU11	vOTU11_30											VOG00633	sp|O64210|CAPSD_BPMD2 Probable major capsid protein gp17	1.2e-14	53.1	10
vOTU11	vOTU11_31
vOTU11	vOTU11_32
vOTU11	vOTU11_33
vOTU11	vOTU11_34
vOTU11	vOTU11_35
vOTU11	vOTU11_36
vOTU11	vOTU11_37
vOTU11	vOTU11_38
vOTU11	vOTU11_39
vOTU11	vOTU11_40
vOTU11	vOTU11_41											VOG02632	REFSEQ gp14	1.1e-12	45.6	8.4
vOTU11	vOTU11_42
vOTU11	vOTU11_43	K01113	phoD; alkaline phosphatase D [EC:3.1.3.1]	9.3e-34	115.5	0.06						VOG17290	REFSEQ hydrolase	1.3e-50	170.8	0.24
vOTU11	vOTU11_44
vOTU11	vOTU11_45	K01446	PGRP; peptidoglycan recognition protein	3.7e-30	103.6	1.05						VOG00699	sp|P20331|ENLYS_BPT3 Endolysin	3.4e-15	55.6	5.38
vOTU11	vOTU11_46
vOTU11	vOTU11_47
vOTU11	vOTU11_48	K01724	PCBD, phhB; 4a-hydroxytetrahydrobiopterin dehydratase [EC:4.2.1.96]	4.1e-21	74.4	0	PF01329.19	Pterin 4 alpha carbinolamine dehydratase	6.8e-22	76.1	0
vOTU11	vOTU11_49
vOTU11	vOTU11_50
vOTU11	vOTU11_51	K06400	spoIVCA; site-specific DNA recombinase	2.9e-59	199.9	2.76	PF00239.21	Resolvase, N terminal domain	2.1e-33	114.1	3.05	VOG00520	sp|P03015|GIN_BPMU Serine recombinase gin	2.3e-84	282.6	10
vOTU11	vOTU11_52
vOTU11	vOTU11_53
vOTU11	vOTU11_54
vOTU11	vOTU11_55
vOTU11	vOTU11_56
vOTU12	vOTU12_1
vOTU12	vOTU12_2
vOTU12	vOTU12_3						PF01381.22	Helix-turn-helix	1.7e-13	49	5.99	VOG02771	sp|P03034|RPC1_LAMBD Repressor protein cI	1.5e-11	43.5	10
vOTU12	vOTU12_4
vOTU12	vOTU12_5
vOTU12	vOTU12_6
vOTU12	vOTU12_7
vOTU12	vOTU12_8
vOTU12	vOTU12_9
vOTU12	vOTU12_10
vOTU12	vOTU12_11
vOTU12	vOTU12_12
vOTU12	vOTU12_13
vOTU12	vOTU12_14
vOTU12	vOTU12_15
vOTU12	vOTU12_16
vOTU12	vOTU12_17
vOTU12	vOTU12_18
vOTU12	vOTU12_19
vOTU12	vOTU12_20
vOTU12	vOTU12_21											VOG10563	REFSEQ hypothetical protein	2.9e-51	173.2	0.44
vOTU12	vOTU12_22
vOTU12	vOTU12_23
vOTU12	vOTU12_24
vOTU12	vOTU12_25						PF16945.5	Putative lactococcus lactis phage r1t holin	1.2e-21	75.3	1	VOG00951	sp|Q38134|HOLIN_BPR1T Holin	3.1e-21	73.9	5.35
vOTU12	vOTU12_26
vOTU12	vOTU12_27
vOTU12	vOTU12_28											VOG19492	REFSEQ hypothetical protein	1.2e-12	46.6	0.07
vOTU12	vOTU12_29
vOTU12	vOTU12_30											VOG01649	REFSEQ hypothetical protein	1e-23	82.4	1.73
vOTU12	vOTU12_31
vOTU12	vOTU12_32
vOTU12	vOTU12_33
vOTU12	vOTU12_34
vOTU12	vOTU12_35											VOG03434	REFSEQ hypothetical protein	1.6e-11	43.3	1.03
vOTU12	vOTU12_36
vOTU12	vOTU12_37
vOTU12	vOTU12_38											VOG10759	REFSEQ hypothetical protein	1e-69	233.2	4.25
vOTU12	vOTU12_39	K01113	phoD; alkaline phosphatase D [EC:3.1.3.1]	1e-42	145.1	0.06						VOG17290	REFSEQ hydrolase	1.9e-73	246.3	0.24
vOTU12	vOTU12_40											VOG03414	REFSEQ hypothetical protein	1.3e-36	125.1	4.77
vOTU12	vOTU12_41											VOG10758	REFSEQ major tail subunit	9.8e-60	200.4	4.26
vOTU12	vOTU12_42
vOTU12	vOTU12_43											VOG10755	REFSEQ hypothetical protein	5.4e-45	152.2	4.23
vOTU12	vOTU12_44
vOTU12	vOTU12_45											VOG10754	REFSEQ major capsid protein	2.8e-107	358.9	4.26
vOTU12	vOTU12_46
vOTU12	vOTU12_47
vOTU12	vOTU12_48
vOTU12	vOTU12_49
vOTU12	vOTU12_50											VOG10775	REFSEQ hypothetical protein	6e-28	95.3	1.16
vOTU12	vOTU12_51											VOG10752	REFSEQ portal protein	1.9e-93	312.8	3.7
vOTU12	vOTU12_52											VOG09757	REFSEQ hypothetical protein	4.4e-49	165.6	4.72
vOTU12	vOTU12_53
vOTU12	vOTU12_54						PF04233.14	Phage Mu protein F like protein	7.9e-16	57.4	2.29	VOG01084	sp|P04533|VG57B_BPT4 Gene 57B protein	2.6e-29	100.3	6.02
vOTU12	vOTU12_55											VOG10751	REFSEQ hypothetical protein	2.1e-143	477.9	4.26
vOTU12	vOTU12_56						PF03237.15	Terminase-like family	2e-13	49.1	2.85	VOG01647	REFSEQ terminase large subunit	3.1e-79	265.4	1
vOTU12	vOTU12_57
vOTU12	vOTU12_58											VOG03267	REFSEQ hypothetical protein	1e-53	180.9	2.15
vOTU12	vOTU12_59
vOTU12	vOTU12_60
vOTU12	vOTU12_61
vOTU12	vOTU12_62	K06919	K06919; putative DNA primase/helicase	6.3e-30	102.4	2.86	PF08706.11	D5 N terminal like	2.3e-22	78.5	1.15	VOG00724	sp|P10277|PRIM_BPP4 Putative P4-specific DNA primase	9.7e-105	350.3	6.23
vOTU12	vOTU12_63											VOG00303	REFSEQ hypothetical protein	8e-12	43.9	5.23
vOTU12	vOTU12_64
vOTU12	vOTU12_65
vOTU12	vOTU12_66
vOTU12	vOTU12_67	K01494	dcd; dCTP deaminase [EC:3.5.4.13]	5.3e-52	175.8	0.72						VOG00080	sp|P33316|DUT_HUMAN Deoxyuridine 5'-triphosphate nucleotidohydrolase, mitochondrial	9.3e-13	46.9	10
vOTU12	vOTU12_68
vOTU12	vOTU12_69
vOTU12	vOTU12_70											VOG18611	REFSEQ hypothetical protein	6.6e-28	95.5	0.1
vOTU12	vOTU12_71
vOTU12	vOTU12_72
vOTU12	vOTU12_73
vOTU12	vOTU12_74											VOG00065	sp|Q38441|YOR5_BPSPP Uncharacterized 10.3 kDa protein in GP2-GP6 intergenic region	3.6e-31	106.3	7.1
vOTU12	vOTU12_75
vOTU12	vOTU12_76
vOTU12	vOTU12_77
vOTU12	vOTU12_78
vOTU12	vOTU12_79
vOTU12	vOTU12_80
vOTU12	vOTU12_81
vOTU12	vOTU12_82
vOTU12	vOTU12_83
vOTU12	vOTU12_84
vOTU12	vOTU12_85
vOTU12	vOTU12_86
vOTU12	vOTU12_87
vOTU13	vOTU13_1											VOG10329	REFSEQ hypothetical protein	1.2e-18	66	0.46
vOTU13	vOTU13_2											VOG10754	REFSEQ major capsid protein	1.4e-105	353.3	4.26
vOTU13	vOTU13_3											VOG10755	REFSEQ hypothetical protein	4e-46	155.9	4.23
vOTU13	vOTU13_4
vOTU13	vOTU13_5											VOG10758	REFSEQ major tail subunit	6.1e-60	201.1	4.26
vOTU13	vOTU13_6											VOG03414	REFSEQ hypothetical protein	2.2e-36	124.4	4.77
vOTU13	vOTU13_7	K01113	phoD; alkaline phosphatase D [EC:3.1.3.1]	7.2e-44	148.9	0.06						VOG17290	REFSEQ hydrolase	1.5e-72	243.3	0.24
vOTU13	vOTU13_8											VOG10759	REFSEQ hypothetical protein	6.4e-71	237.1	4.25
vOTU13	vOTU13_9
vOTU13	vOTU13_10
vOTU13	vOTU13_11											VOG03434	REFSEQ hypothetical protein	6.7e-11	41.3	1.03
vOTU13	vOTU13_12
vOTU13	vOTU13_13
vOTU13	vOTU13_14
vOTU13	vOTU13_15
vOTU13	vOTU13_16											VOG01649	REFSEQ hypothetical protein	1.1e-22	79	1.73
vOTU13	vOTU13_17
vOTU13	vOTU13_18											VOG19492	REFSEQ hypothetical protein	6.2e-13	47.5	0.07
vOTU13	vOTU13_19
vOTU13	vOTU13_20
vOTU13	vOTU13_21						PF16945.5	Putative lactococcus lactis phage r1t holin	2.1e-23	80.8	1	VOG00951	sp|Q38134|HOLIN_BPR1T Holin	5.6e-21	73.1	5.35
vOTU13	vOTU13_22
vOTU13	vOTU13_23
vOTU13	vOTU13_24
vOTU13	vOTU13_25											VOG10563	REFSEQ hypothetical protein	5.1e-53	179	0.44
vOTU13	vOTU13_26						PF12728.7	Helix-turn-helix domain	2.7e-11	42.1	0.29
vOTU13	vOTU13_27
vOTU13	vOTU13_28
vOTU13	vOTU13_29
vOTU13	vOTU13_30
vOTU13	vOTU13_31
vOTU13	vOTU13_32
vOTU13	vOTU13_33
vOTU14	vOTU14_1
vOTU14	vOTU14_2
vOTU14	vOTU14_3	K10800	SMUG1; single-strand selective monofunctional uracil DNA glycosylase [EC:3.2.2.-]	4.8e-30	104	0
vOTU14	vOTU14_4
vOTU14	vOTU14_5	K02483	K02483; two-component system, OmpR family, response regulator	1.1e-35	121.9	0	PF00072.24	Response regulator receiver domain	7.2e-26	89.2	0.06	VOG09424	REFSEQ EsV-1-65	6.6e-12	43	0.06
vOTU14	vOTU14_6	K07657	phoB; two-component system, OmpR family, phosphate regulon response regulator PhoB	3.9e-53	179.5	0	PF00486.28	Transcriptional regulatory protein, C terminal	1.4e-21	74.9	0.03
vOTU14	vOTU14_7	K07642	baeS, smeS; two-component system, OmpR family, sensor histidine kinase BaeS [EC:2.7.13.3]	3.1e-75	252.4	0	PF02518.26	Histidine kinase-, DNA gyrase B-, and HSP90-like ATPase	2.9e-25	87.5	0.09	VOG09424	REFSEQ EsV-1-65	2.1e-16	57.9	0.06
vOTU14	vOTU14_8	K12284	mshN; MSHA biogenesis protein MshN	8.6e-12	43.9	0	PF07719.17	Tetratricopeptide repeat	3e-13	47.4	0
vOTU14	vOTU14_9
vOTU14	vOTU14_10											VOG10763	REFSEQ hypothetical protein	2.5e-21	74.6	3.44
vOTU14	vOTU14_11											VOG10763	REFSEQ hypothetical protein	2.3e-100	330.5	3.44
vOTU14	vOTU14_12						PF13854.6	Kelch motif	2e-22	77.3	0	VOG00030	sp|O72736|KBTB1_CWPXG Kelch repeat and BTB domain-containing protein 1	9.7e-18	62.7	0.21
vOTU15	vOTU15_1											VOG19840	REFSEQ putative tail tape measure protein	4.6e-25	85.5	1.29
vOTU15	vOTU15_2
vOTU15	vOTU15_3
vOTU15	vOTU15_4						PF16460.5	Phage tail tube, TTP, lambda-like	4.3e-38	128.8	1	VOG00359	sp|P85503|STRU3_BPPAJ Structural protein 3	2.3e-35	120.6	2.24
vOTU15	vOTU15_5
vOTU15	vOTU15_6											VOG11346	REFSEQ hypothetical protein	1.1e-32	111.9	0.2
vOTU15	vOTU15_7						PF11367.8	Protein of unknown function (DUF3168)	3.1e-11	42.1	0.42
vOTU15	vOTU15_8
vOTU15	vOTU15_9	K01126	E3.1.4.46, glpQ, ugpQ; glycerophosphoryl diester phosphodiesterase [EC:3.1.4.46]	3.8e-23	80.7	0.23	PF03009.17	Glycerophosphoryl diester phosphodiesterase family	2e-17	62.3	0.16
vOTU15	vOTU15_10
vOTU15	vOTU15_11
vOTU15	vOTU15_12											VOG11346	REFSEQ hypothetical protein	6.6e-20	70.1	0.2
vOTU15	vOTU15_13						PF05521.11	Phage head-tail joining protein	6.4e-22	76.5	1.4	VOG00066	sp|O48446|HCP16_BPSPP Head completion protein gp16	2.5e-19	68.1	10
vOTU15	vOTU15_14
vOTU15	vOTU15_15											VOG00181	REFSEQ hypothetical protein	1.8e-11	42.6	7.11
vOTU15	vOTU15_16	K16628	COL7A; collagen, type VII, alpha	5.9e-18	62	1.03	PF01391.18	Collagen triple helix repeat (20 copies)	8.2e-18	62.5	3.08	VOG18578	REFSEQ hypothetical protein	9.2e-37	125.6	0.2
vOTU15	vOTU15_17						PF04860.12	Phage portal protein	3.9e-73	244.9	4.78	VOG00236	sp|Q4Z9G3|PORTL_BPTWO Probable portal protein	3.5e-54	183.2	10
vOTU15	vOTU15_18
vOTU15	vOTU15_19						PF05065.13	Phage capsid family	5.1e-23	80.3	5.12	VOG00633	sp|O64210|CAPSD_BPMD2 Probable major capsid protein gp17	5.7e-54	182.7	10
vOTU15	vOTU15_20	K06904	K06904; uncharacterized protein	8.5e-21	73.4	2.41	PF04586.17	Caudovirus prohead serine protease	3e-11	42.3	1.83	VOG03165	sp|Q6QGD7|PRO_BPT5 Prohead protease	3.4e-26	91	10
vOTU15	vOTU15_21						PF03354.15	Phage Terminase	3.6e-64	215.6	2.87	VOG09810	sp|P17312|TERL_BPT4 Terminase, large subunit	5.8e-33	113.8	10
vOTU15	vOTU15_22											VOG00687	REFSEQ terminase small subunit	5.2e-14	51	8.56
vOTU15	vOTU15_23											VOG00131	REFSEQ hypothetical protein	3.5e-17	61.6	0.86
vOTU15	vOTU15_24	K12212	icmJ, dotN; intracellular multiplication protein IcmJ	2.9e-12	45.3	0						VOG00679	REFSEQ HNH endonuclease	1.2e-13	49.7	2.76
vOTU15	vOTU15_25
vOTU15	vOTU15_26
vOTU15	vOTU15_27
vOTU15	vOTU15_28
vOTU15	vOTU15_29
vOTU15	vOTU15_30											VOG03295	REFSEQ hypothetical protein	8.5e-14	49.9	0.22
vOTU15	vOTU15_31
vOTU15	vOTU15_32
vOTU15	vOTU15_33
vOTU15	vOTU15_34
vOTU15	vOTU15_35
vOTU15	vOTU15_36
vOTU15	vOTU15_37											VOG01425	REFSEQ hypothetical protein	1.1e-30	105.5	0.39
vOTU15	vOTU15_38
vOTU15	vOTU15_39
vOTU15	vOTU15_40
vOTU15	vOTU15_41						PF14090.6	Helix-turn-helix domain	1.8e-13	48.6	0.13	VOG12910	REFSEQ hypothetical protein	2.4e-11	42.1	0.35
vOTU15	vOTU15_42
vOTU15	vOTU15_43
vOTU15	vOTU15_44
vOTU15	vOTU15_45						PF13505.6	Outer membrane protein beta-barrel domain	4.7e-22	77.5	0.02
vOTU15	vOTU15_46
vOTU15	vOTU15_47
vOTU15	vOTU15_48
vOTU15	vOTU15_49
vOTU15	vOTU15_50
vOTU15	vOTU15_51											VOG12590	REFSEQ hypothetical protein	8.6e-42	141.7	0.26
vOTU15	vOTU15_52
vOTU15	vOTU15_53
vOTU15	vOTU15_54
vOTU15	vOTU15_55
vOTU15	vOTU15_56						PF04404.12	ERF superfamily	5.4e-17	60.6	2.54	VOG09746	sp|P04892|ERF_BPP22 Essential recombination function protein	2.8e-24	84.6	8.58
vOTU15	vOTU15_57	K01143	E3.1.11.3; exodeoxyribonuclease (lambda-induced) [EC:3.1.11.3]	7e-45	151.7	0.69	PF09588.10	YqaJ-like viral recombinase domain	2.7e-14	52.1	0.93	VOG01132	sp|P03697|EXO_LAMBD Exonuclease	7e-33	112	4.77
vOTU15	vOTU15_58
vOTU16	vOTU16_1
vOTU16	vOTU16_2						PF03354.15	Phage Terminase	2.9e-67	225.8	2.87	VOG09810	sp|P17312|TERL_BPT4 Terminase, large subunit	5.5e-32	110.6	10
vOTU16	vOTU16_3	K06904	K06904; uncharacterized protein	4.3e-20	71	2.41						VOG03165	sp|Q6QGD7|PRO_BPT5 Prohead protease	2.8e-24	84.8	10
vOTU16	vOTU16_4						PF05065.13	Phage capsid family	2.1e-22	78.3	5.12	VOG00633	sp|O64210|CAPSD_BPMD2 Probable major capsid protein gp17	5e-53	179.5	10
vOTU16	vOTU16_5
vOTU16	vOTU16_6						PF04860.12	Phage portal protein	5.1e-74	247.8	4.78	VOG00236	sp|Q4Z9G3|PORTL_BPTWO Probable portal protein	6.5e-56	188.9	10
vOTU16	vOTU16_7	K16628	COL7A; collagen, type VII, alpha	6.8e-15	51.8	1.03	PF01391.18	Collagen triple helix repeat (20 copies)	1.7e-16	58.3	3.08	VOG18578	REFSEQ hypothetical protein	1.2e-30	105.3	0.2
vOTU16	vOTU16_8											VOG00181	REFSEQ hypothetical protein	1e-10	40.2	7.11
vOTU16	vOTU16_9						PF05521.11	Phage head-tail joining protein	1.8e-24	84.7	1.4	VOG00066	sp|O48446|HCP16_BPSPP Head completion protein gp16	3.4e-20	70.8	10
vOTU16	vOTU16_10											VOG11346	REFSEQ hypothetical protein	5.1e-21	73.7	0.2
vOTU16	vOTU16_11
vOTU16	vOTU16_12
vOTU16	vOTU16_13	K01126	E3.1.4.46, glpQ, ugpQ; glycerophosphoryl diester phosphodiesterase [EC:3.1.4.46]	1.2e-26	92.2	0.23	PF03009.17	Glycerophosphoryl diester phosphodiesterase family	2.1e-20	72.1	0.16
vOTU16	vOTU16_14
vOTU16	vOTU16_15
vOTU16	vOTU16_16
vOTU16	vOTU16_17											VOG11346	REFSEQ hypothetical protein	4.7e-32	109.8	0.2
vOTU16	vOTU16_18											VOG00973	REFSEQ hypothetical protein	4.2e-11	42	10
vOTU16	vOTU16_19						PF16460.5	Phage tail tube, TTP, lambda-like	1.7e-36	123.7	1	VOG00359	sp|P85503|STRU3_BPPAJ Structural protein 3	6.7e-35	119.1	2.24
vOTU16	vOTU16_20
vOTU16	vOTU16_21
vOTU16	vOTU16_22											VOG19840	REFSEQ putative tail tape measure protein	3.6e-25	85.9	1.29
vOTU16	vOTU16_23						PF09343.10	Conserved hypothetical protein 2217 (DUF2460)	6.3e-34	115.8	0.17
vOTU16	vOTU16_24						PF09931.9	Uncharacterized conserved protein (DUF2163)	9.1e-41	138.4	0.14	VOG01362	REFSEQ hypothetical protein	1.5e-39	134.7	3.01
vOTU16	vOTU16_25											VOG00189	REFSEQ hypothetical protein	5.4e-16	57.3	4.04
vOTU16	vOTU16_26						PF13550.6	Putative phage tail protein	1e-23	82.5	1.24	VOG14730	REFSEQ putative tail protein	1.6e-115	385.7	1
vOTU16	vOTU16_27						PF10983.8	Protein of unknown function (DUF2793)	5.5e-22	76	0.29	VOG02706	REFSEQ ribonuclease III	5.3e-22	76.9	0.41
vOTU16	vOTU16_28											VOG02390	REFSEQ hypothetical protein	1.1e-32	112.1	1.36
vOTU16	vOTU16_29
vOTU16	vOTU16_30
vOTU16	vOTU16_31
vOTU16	vOTU16_32
vOTU16	vOTU16_33
vOTU16	vOTU16_34	K01185	E3.2.1.17; lysozyme [EC:3.2.1.17]	4.8e-13	47.9	4.48						VOG00308	sp|P16009|BP5_BPT4 Baseplate central spike complex protein gp5	5.1e-14	51	10
vOTU16	vOTU16_35
vOTU16	vOTU16_36
vOTU16	vOTU16_37
vOTU16	vOTU16_38
vOTU16	vOTU16_39
vOTU16	vOTU16_40
vOTU16	vOTU16_41
vOTU16	vOTU16_42
vOTU16	vOTU16_43
vOTU16	vOTU16_44
vOTU16	vOTU16_45
vOTU16	vOTU16_46
vOTU16	vOTU16_47	K16568	exoZ; exopolysaccharide production protein ExoZ	3.4e-27	94.1	0.29	PF01757.22	Acyltransferase family	1.4e-24	85.3	0.34	VOG00297	sp|P21542|CARE_STRTH 4''-mycarosyl isovaleryl-CoA transferase	1e-29	101.9	0.68
vOTU16	vOTU16_48
vOTU16	vOTU16_49	K21039	int; enterobacteria phage integrase [EC:2.7.7.- 3.1.-.-]	5.5e-91	303.9	1	PF09003.10	Bacteriophage lambda integrase, Arm DNA-binding domain	1.1e-16	59.3	1	VOG00041	sp|O10330|VLF1_NPVOP Very late expression factor 1	9.2e-22	76.5	10
vOTU16	vOTU16_50						PF07825.11	Excisionase-like protein	1.2e-19	68.6	0.02
vOTU16	vOTU16_51
vOTU16	vOTU16_52
vOTU16	vOTU16_53
vOTU16	vOTU16_54						PF13392.6	HNH endonuclease	5.4e-13	47.1	7.58	VOG01444	sp|P03795|Y28_BPT7 Protein 2.8	6.8e-23	80.1	1.86
vOTU16	vOTU16_55											VOG01544	REFSEQ HNH endonuclease	3.2e-14	51.7	2.43
vOTU16	vOTU16_56											VOG23565	REFSEQ hypothetical protein	8e-20	70.1	0.08
vOTU16	vOTU16_57
vOTU16	vOTU16_58
vOTU16	vOTU16_59
vOTU16	vOTU16_60
vOTU16	vOTU16_61						PF12961.7	Domain of unknown function (DUF3850)	2.6e-16	58	0.62	VOG02867	sp|P21318|YR7D_ECOLX Uncharacterized protein ORFD in retron EC67	5.3e-13	47.7	2.09
vOTU16	vOTU16_62
vOTU16	vOTU16_63
vOTU16	vOTU16_64
vOTU16	vOTU16_65
vOTU16	vOTU16_66
vOTU16	vOTU16_67
vOTU16	vOTU16_68
vOTU16	vOTU16_69											VOG03859	REFSEQ hypothetical protein	1.8e-14	52.5	0.27
vOTU16	vOTU16_70
vOTU16	vOTU16_71
vOTU16	vOTU16_72
vOTU16	vOTU16_73						PF07102.12	Protein of unknown function (DUF1364)	4.4e-19	66.7	0.28	VOG01818	sp|P68661|YBCO_ECOLI Putative nuclease YbcO	5.2e-18	63.5	1.09
vOTU16	vOTU16_74
vOTU16	vOTU16_75
vOTU16	vOTU16_76						PF09588.10	YqaJ-like viral recombinase domain	3.1e-21	74.7	0.93	VOG01089	sp|P03697|EXO_LAMBD Exonuclease	6.8e-30	102.8	1.22
vOTU16	vOTU16_77						PF04404.12	ERF superfamily	8.3e-26	89.2	2.54	VOG09746	sp|P04892|ERF_BPP22 Essential recombination function protein	3.9e-24	84.1	8.58
vOTU16	vOTU16_78
vOTU16	vOTU16_79
vOTU16	vOTU16_80											VOG00789	REFSEQ HNH endonuclease domain protein	1.1e-12	47	0.56
vOTU16	vOTU16_81											VOG00072	sp|P14107|Y8K6_BPP22 Uncharacterized 8.6 kDa protein in ral-gp17 intergenic region	1.5e-15	55.8	2.29
vOTU16	vOTU16_82
vOTU16	vOTU16_83						PF13392.6	HNH endonuclease	4.7e-12	44.1	7.58	VOG01444	sp|P03795|Y28_BPT7 Protein 2.8	4.4e-32	109.9	1.86
vOTU16	vOTU16_84
vOTU16	vOTU16_85
vOTU16	vOTU16_86
vOTU16	vOTU16_87
vOTU16	vOTU16_88
vOTU16	vOTU16_89
vOTU16	vOTU16_90
vOTU16	vOTU16_91
vOTU16	vOTU16_92
vOTU16	vOTU16_93
vOTU16	vOTU16_94
vOTU16	vOTU16_95
vOTU16	vOTU16_96
vOTU16	vOTU16_97
vOTU16	vOTU16_98	K02314	dnaB; replicative DNA helicase [EC:3.6.4.12]	1.7e-104	349.1	5.15	PF03796.15	DnaB-like helicase C terminal domain	7.8e-72	240.2	5.28	VOG00557	sp|P04530|VG41_BPT4 ATP-dependent helicase 41	1.3e-61	207.9	10
vOTU16	vOTU16_99
vOTU16	vOTU16_100
vOTU16	vOTU16_101
vOTU16	vOTU16_102
vOTU16	vOTU16_103
vOTU16	vOTU16_104
vOTU16	vOTU16_105	K01160	rusA; crossover junction endodeoxyribonuclease RusA [EC:3.1.22.4]	3.4e-39	133.4	1.93	PF05866.11	Endodeoxyribonuclease RusA	2e-15	56	2.13	VOG00098	sp|Q9MCN8|RUSA_BPHK7 Crossover junction endodeoxyribonuclease rusA	3.4e-18	65	10
vOTU16	vOTU16_106
vOTU16	vOTU16_107
vOTU16	vOTU16_108
vOTU16	vOTU16_109											VOG15580	REFSEQ hypothetical protein	5e-18	62.9	0.39
vOTU16	vOTU16_110
vOTU16	vOTU16_111
vOTU16	vOTU16_112	K07451	mcrA; 5-methylcytosine-specific restriction enzyme A [EC:3.1.21.-]	8.7e-12	43.5	0.95						VOG00559	sp|O64200|VG04_BPMD2 Gene 4 protein	1.7e-10	40	10
vOTU17	vOTU17_1
vOTU17	vOTU17_2											VOG09893	REFSEQ hypothetical protein	2.9e-236	784.7	2.7
vOTU17	vOTU17_3											VOG01785	REFSEQ hypothetical protein	4.2e-23	79.7	2.15
vOTU17	vOTU17_4											VOG09894	REFSEQ hypothetical protein	9.8e-24	81.4	2.25
vOTU17	vOTU17_5						PF09356.10	Phage conserved hypothetical protein BR0599	1.7e-12	46.1	1	VOG01362	REFSEQ hypothetical protein	4.2e-64	215.2	3.01
vOTU17	vOTU17_6											VOG03173	REFSEQ hypothetical protein	6.9e-131	435.6	2.96
vOTU17	vOTU17_7											VOG00916	REFSEQ hypothetical protein	1.6e-18	66	3.34
vOTU17	vOTU17_8											VOG00916	REFSEQ hypothetical protein	2.4e-59	200.1	3.34
vOTU17	vOTU17_9											VOG21749	REFSEQ putative tail protein	2.2e-26	91	1
vOTU17	vOTU17_10
vOTU17	vOTU17_11
vOTU17	vOTU17_12											VOG01417	sp|O31963|YOMU_BACSU SPBc2 prophage-derived uncharacterized protein YomU	1.8e-42	144.2	2.67
vOTU17	vOTU17_13											VOG10943	REFSEQ hypothetical protein	6.2e-16	57.1	1.21
vOTU17	vOTU17_14	K01113	phoD; alkaline phosphatase D [EC:3.1.3.1]	1.3e-37	128.2	0.06	PF09423.10	PhoD-like phosphatase	1.7e-21	75.2	0.04
vOTU17	vOTU17_15
vOTU17	vOTU17_16
vOTU17	vOTU17_17						PF07030.12	Protein of unknown function (DUF1320)	1.7e-39	133.4	0.37	VOG01842	sp|Q9T1V9|GPJ_BPMU Gene product J	6.7e-31	105.9	2.6
vOTU17	vOTU17_18
vOTU17	vOTU17_19						PF10124.9	Mu-like prophage major head subunit gpT	5.7e-72	241	1	VOG11303	sp|Q9T1W1|CAPSD_BPMU Major capsid protein	8.4e-80	266.7	1.38
vOTU17	vOTU17_20											VOG11444	REFSEQ hypothetical protein	1.5e-43	146.6	0.74
vOTU17	vOTU17_21						PF10123.9	Mu-like prophage I protein	2e-107	358.1	1	VOG00373	sp|O05073|VPI_HAEIN Mu-like prophage FluMu I protein	1.2e-64	217.9	3.01
vOTU17	vOTU17_22
vOTU17	vOTU17_23
vOTU17	vOTU17_24											VOG23103	REFSEQ gp13	1.7e-21	75.2	0.39
vOTU17	vOTU17_25
vOTU17	vOTU17_26
vOTU17	vOTU17_27											VOG00672	sp|P75976|YMFL_ECOLI Uncharacterized protein YmfL	1.4e-17	62.7	1.28
vOTU17	vOTU17_28
vOTU17	vOTU17_29
vOTU17	vOTU17_30
vOTU17	vOTU17_31											VOG15133	REFSEQ integrase core domain protein	2.3e-144	480.2	0.24
vOTU17	vOTU17_32	K02450	gspA; general secretion pathway protein A	2.8e-33	114.2	0.04	PF13401.6	AAA domain	2e-19	68.8	0.23	VOG01384	sp|P03763|TARGB_BPMU ATP-dependent target DNA activator B	2.9e-36	124	1.54
vOTU17	vOTU17_33
vOTU17	vOTU17_34
vOTU17	vOTU17_35
vOTU17	vOTU17_36
vOTU17	vOTU17_37
vOTU17	vOTU17_38											VOG02829	sp|P44215|Y1489_HAEIN Uncharacterized protein HI_1489	4.3e-34	116.5	0.23
vOTU17	vOTU17_39
vOTU17	vOTU17_40
vOTU17	vOTU17_41						PF07352.12	Bacteriophage Mu Gam like protein	9.2e-37	124.9	1	VOG02851	sp|P06023|GAM_BPMU Putative DNA ends protecting protein gam	3.6e-47	158.5	1.53
vOTU17	vOTU17_42
vOTU17	vOTU17_43	K03530	hupB; DNA-binding protein HU-beta	1.7e-27	95	0.45	PF00216.21	Bacterial DNA-binding protein	1.3e-23	81.6	0.69	VOG01191	sp|P0A3H0|DBH_GEOSE DNA-binding protein HU	8.4e-12	43.7	4.97
vOTU17	vOTU17_44
vOTU17	vOTU17_45	K03111	ssb; single-strand DNA-binding protein	4.4e-55	185.3	4.34	PF00436.25	Single-strand binding protein family	5.8e-41	137.4	4.28	VOG00404	sp|P9WGD4|SSB_MYCTO Single-stranded DNA-binding protein	1.1e-42	144.4	10
vOTU17	vOTU17_46											VOG11350	REFSEQ hypothetical protein	1.7e-61	206.6	0.87
vOTU17	vOTU17_47						PF06252.12	Protein of unknown function (DUF1018)	5.5e-31	106.6	0.29	VOG03188	sp|P24796|GEMA_BPD10 GemA protein	2.8e-33	113.8	1.53
vOTU17	vOTU17_48						PF08765.11	Mor transcription activator family	4.3e-37	125	0.17	VOG03047	sp|P06022|ACTC_BPMU Late transcription activator C	3.2e-33	112.9	0.58
vOTU17	vOTU17_49	K01185	E3.2.1.17; lysozyme [EC:3.2.1.17]	2.6e-31	107.9	4.48						VOG00308	sp|P16009|BP5_BPT4 Baseplate central spike complex protein gp5	3.2e-27	94.5	10
vOTU17	vOTU17_50
vOTU17	vOTU17_51
vOTU17	vOTU17_52	K01174	nuc; micrococcal nuclease [EC:3.1.31.1]	4.3e-26	90.3	0.74	PF00565.17	Staphylococcal nuclease homologue	3.9e-19	67.7	0.33	VOG01047	REFSEQ hypothetical protein	2.1e-12	45.4	4.24
vOTU17	vOTU17_53
vOTU17	vOTU17_54
vOTU17	vOTU17_55											VOG04654	sp|Q9T1W8|GP26_BPMU Uncharacterized protein gp26	3.4e-20	70.5	0.65
vOTU17	vOTU17_56						PF11985.8	Protein of unknown function (DUF3486)	4.3e-36	123.6	0.2	VOG11302	sp|Q9T1W7|TERS_BPMU Probable terminase, small subunit gp27	1.3e-25	89.1	1
vOTU17	vOTU17_57											VOG09810	sp|P17312|TERL_BPT4 Terminase, large subunit	2.9e-20	72	10
vOTU17	vOTU17_58						PF06074.12	Protein of unknown function (DUF935)	5.3e-175	581.7	0.56	VOG01729	sp|P44225|VG29_HAEIN Mu-like prophage FluMu protein gp29	2.3e-93	312.4	9.71
vOTU17	vOTU17_59						PF13876.6	Phage protein (N4 Gp49/phage Sf6 gene 66) family	3.2e-36	122.1	1	VOG11117	REFSEQ hypothetical protein	1.3e-34	116.7	2.01
vOTU17	vOTU17_60						PF04233.14	Phage Mu protein F like protein	9.9e-17	60.3	2.29	VOG02806	sp|P44226|VPF_HAEIN Mu-like prophage FluMu F protein	6.4e-80	268.3	1.52
vOTU17	vOTU17_61						PF05069.13	Phage virion morphogenesis family	5.1e-24	83.4	1	VOG00721	sp|P36934|VPS_BPP2 Tail completion protein S	5.9e-29	99.8	4.11
vOTU17	vOTU17_62
vOTU18	vOTU18_1
vOTU18	vOTU18_2						PF05119.12	Phage terminase, small subunit	8.4e-18	63.2	1.58	VOG00687	REFSEQ terminase small subunit	6.3e-25	86.5	8.56
vOTU18	vOTU18_3
vOTU18	vOTU18_4											VOG01193	sp|Q91CL9|CATV_NPVAP Viral cathepsin	2.2e-18	65.1	0.28
vOTU18	vOTU18_5
vOTU18	vOTU18_6											VOG01047	REFSEQ hypothetical protein	6.2e-11	40.7	4.24
vOTU18	vOTU18_7						PF03354.15	Phage Terminase	2.8e-62	209.4	2.87	VOG09810	sp|P17312|TERL_BPT4 Terminase, large subunit	2.4e-31	108.5	10
vOTU18	vOTU18_8						PF04860.12	Phage portal protein	2e-61	206.5	4.78	VOG00236	sp|Q4Z9G3|PORTL_BPTWO Probable portal protein	1.4e-45	154.9	10
vOTU18	vOTU18_9
vOTU18	vOTU18_10
vOTU18	vOTU18_11						PF02945.15	Recombination endonuclease VII	1.4e-12	45.9	2.73
vOTU18	vOTU18_12	K06904	K06904; uncharacterized protein	2.1e-48	164	2.41	PF04586.17	Caudovirus prohead serine protease	2.5e-47	159.6	1.83	VOG03165	sp|Q6QGD7|PRO_BPT5 Prohead protease	8.1e-38	129.1	10
vOTU18	vOTU18_13						PF05065.13	Phage capsid family	1.3e-40	138.1	5.12	VOG00633	sp|O64210|CAPSD_BPMD2 Probable major capsid protein gp17	4.9e-48	163.1	10
vOTU18	vOTU18_14
vOTU18	vOTU18_15
vOTU18	vOTU18_16
vOTU18	vOTU18_17
vOTU18	vOTU18_18
vOTU18	vOTU18_19
vOTU18	vOTU18_20
vOTU18	vOTU18_21	K01113	phoD; alkaline phosphatase D [EC:3.1.3.1]	2.7e-61	206.4	0.06	PF09423.10	PhoD-like phosphatase	4.9e-17	60.5	0.04	VOG17290	REFSEQ hydrolase	8.6e-83	277.1	0.24
vOTU18	vOTU18_22
vOTU18	vOTU18_23
vOTU18	vOTU18_24
vOTU18	vOTU18_25											VOG11511	REFSEQ gp39	1.5e-13	48.9	0.13
vOTU18	vOTU18_26
vOTU18	vOTU18_27						PF13392.6	HNH endonuclease	1e-12	46.2	7.58	VOG00130	REFSEQ HNH endonuclease	1.5e-24	85.5	0.99
vOTU18	vOTU18_28
vOTU18	vOTU18_29
vOTU18	vOTU18_30											VOG01709	REFSEQ tape measure	7.2e-18	62.8	0.72
vOTU18	vOTU18_31
vOTU18	vOTU18_32						PF13385.6	Concanavalin A-like lectin/glucanases superfamily	6.8e-11	41.1	1.04
vOTU18	vOTU18_33
vOTU18	vOTU18_34
vOTU18	vOTU18_35
vOTU18	vOTU18_36											VOG02548	REFSEQ holin	1.3e-17	62.2	1.31
vOTU18	vOTU18_37
vOTU18	vOTU18_38
vOTU18	vOTU18_39
vOTU18	vOTU18_40	K00527	rtpR; ribonucleoside-triphosphate reductase (thioredoxin) [EC:1.17.4.2]	5.3e-175	582.1	1.39	PF17975.1	Ribonucleotide reductase alpha domain	1.4e-29	101.1	0.07	VOG09395	sp|A6Q367|RTPR_NITSB Probable adenosylcobalamin-dependent ribonucleoside-triphosphate reductase	5.9e-63	211.5	1.07
vOTU18	vOTU18_41
vOTU18	vOTU18_42
vOTU18	vOTU18_43
vOTU18	vOTU18_44
vOTU18	vOTU18_45
vOTU18	vOTU18_46	K03465	thyX, thy1; thymidylate synthase (FAD) [EC:2.1.1.148]	3.1e-53	179.7	4.3	PF02511.15	Thymidylate synthase complementing protein	3.3e-44	149.5	4.14	VOG00715	sp|Q05259|THYX_BPML5 Probable flavin-dependent thymidylate synthase	1.7e-45	154	10
vOTU18	vOTU18_47
vOTU18	vOTU18_48
vOTU18	vOTU18_49											VOG01150	sp|O64245|VG54_BPMD2 Gene 54 protein	1.4e-38	131.5	10
vOTU18	vOTU18_50											VOG00054	sp|P03795|Y28_BPT7 Protein 2.8	1.1e-19	69.6	8.05
vOTU18	vOTU18_51
vOTU18	vOTU18_52
vOTU18	vOTU18_53
vOTU18	vOTU18_54
vOTU18	vOTU18_55
vOTU18	vOTU18_56	K02335	polA; DNA polymerase I [EC:2.7.7.7]	4.7e-74	249.1	7.66	PF00476.20	DNA polymerase family A	9.7e-45	151.8	8.06	VOG00029	sp|O64235|DPOL_BPMD2 DNA polymerase	3.5e-86	288.8	10
vOTU18	vOTU18_57
vOTU18	vOTU18_58
vOTU18	vOTU18_59	K07505	repA; regulatory protein RepA	1.2e-12	46.2	1.24	PF13481.6	AAA domain	3.4e-26	90.6	1.9	VOG11251	REFSEQ hypothetical protein	4e-43	146.1	0.22
vOTU18	vOTU18_60
vOTU18	vOTU18_61
vOTU18	vOTU18_62
vOTU18	vOTU18_63											VOG10377	REFSEQ hypothetical protein	4e-13	48	4.78
vOTU18	vOTU18_64
vOTU18	vOTU18_65
vOTU18	vOTU18_66
vOTU18	vOTU18_67
vOTU18	vOTU18_68
vOTU18	vOTU18_69
vOTU18	vOTU18_70											VOG00708	REFSEQ hypothetical protein	1.2e-30	105.7	7.08
vOTU18	vOTU18_71
vOTU18	vOTU18_72	K01216	E3.2.1.73; licheninase [EC:3.2.1.73]	9.4e-26	89.6	0.02	PF00722.21	Glycosyl hydrolases family 16	4.8e-27	93.1	0.01	VOG05493	REFSEQ hypothetical protein	8.9e-25	85.8	0
vOTU18	vOTU18_73											VOG00927	REFSEQ hypothetical protein	3.2e-40	136.9	0.58
vOTU18	vOTU18_74
vOTU18	vOTU18_75
vOTU18	vOTU18_76
vOTU18	vOTU18_77						PF11443.8	Domain of unknown function (DUF2828)	3.6e-82	275	0.46	VOG01894	sp|Q5UNY4|YL728_MIMIV Uncharacterized protein L728	1.5e-152	507.2	2.99
vOTU18	vOTU18_78
vOTU18	vOTU18_79
vOTU19	vOTU19_1
vOTU19	vOTU19_2
vOTU19	vOTU19_3
vOTU19	vOTU19_4
vOTU19	vOTU19_5
vOTU19	vOTU19_6
vOTU19	vOTU19_7
vOTU19	vOTU19_8											VOG01912	REFSEQ hypothetical protein	4.5e-14	51.1	2.73
vOTU19	vOTU19_9											VOG00559	sp|O64200|VG04_BPMD2 Gene 4 protein	8.6e-11	41	10
vOTU19	vOTU19_10
vOTU19	vOTU19_11
vOTU19	vOTU19_12
vOTU19	vOTU19_13
vOTU19	vOTU19_14
vOTU19	vOTU19_15						PF06067.11	Domain of unknown function (DUF932)	5e-33	113.3	0.73	VOG10569	REFSEQ hypothetical protein	2e-37	127.7	2.97
vOTU19	vOTU19_16
vOTU19	vOTU19_17
vOTU19	vOTU19_18
vOTU19	vOTU19_19
vOTU19	vOTU19_20
vOTU19	vOTU19_21
vOTU19	vOTU19_22
vOTU19	vOTU19_23
vOTU19	vOTU19_24
vOTU19	vOTU19_25
vOTU19	vOTU19_26
vOTU19	vOTU19_27						PF05063.14	MT-A70	2e-24	85	0.51	VOG03076	sp|P43641|MTMU_MYCSP Modification methylase MunI	4.1e-39	132.9	1.33
vOTU19	vOTU19_28
vOTU19	vOTU19_29
vOTU19	vOTU19_30
vOTU19	vOTU19_31	K01185	E3.2.1.17; lysozyme [EC:3.2.1.17]	4.5e-42	143.2	4.48	PF00959.19	Phage lysozyme	4.2e-16	57.9	3.03	VOG00308	sp|P16009|BP5_BPT4 Baseplate central spike complex protein gp5	3.2e-34	117.5	10
vOTU19	vOTU19_32
vOTU19	vOTU19_33
vOTU19	vOTU19_34
vOTU19	vOTU19_35											VOG15504	REFSEQ hypothetical protein	2.2e-22	77.3	0.73
vOTU19	vOTU19_36
vOTU19	vOTU19_37
vOTU19	vOTU19_38
vOTU19	vOTU19_39
vOTU19	vOTU19_40
vOTU19	vOTU19_41	K01113	phoD; alkaline phosphatase D [EC:3.1.3.1]	6.2e-57	192	0.06	PF09423.10	PhoD-like phosphatase	1.8e-16	58.7	0.04	VOG17290	REFSEQ hydrolase	1e-60	204.2	0.24
vOTU19	vOTU19_42
vOTU19	vOTU19_43
vOTU19	vOTU19_44
vOTU19	vOTU19_45
vOTU19	vOTU19_46
vOTU19	vOTU19_47
vOTU19	vOTU19_48											VOG23226	REFSEQ capsid protein	8e-23	79.3	1
vOTU19	vOTU19_49
vOTU19	vOTU19_50
vOTU19	vOTU19_51
vOTU19	vOTU19_52
vOTU19	vOTU19_53
vOTU19	vOTU19_54
vOTU19	vOTU19_55
vOTU19	vOTU19_56
vOTU19	vOTU19_57
vOTU19	vOTU19_58
vOTU19	vOTU19_59
vOTU19	vOTU19_60
vOTU19	vOTU19_61
vOTU19	vOTU19_62
vOTU19	vOTU19_63											VOG00381	sp|P54308|TERL_BPSPP Terminase, large subunit gp2	3.3e-12	44.3	8.34
vOTU19	vOTU19_64
vOTU19	vOTU19_65
vOTU19	vOTU19_66
vOTU19	vOTU19_67	K07114	yfbK; Ca-activated chloride channel homolog	6e-11	40.4	0.32						VOG00927	REFSEQ hypothetical protein	1.9e-53	180.1	0.58
vOTU19	vOTU19_68
vOTU19	vOTU19_69
vOTU20	vOTU20_1						PF17289.2	Terminase RNaseH-like domain	2e-17	62.3	1.17	VOG00677	sp|P10310|TERL_BPT3 Terminase, large subunit gp19	2e-44	150.7	10
vOTU20	vOTU20_2											VOG16436	REFSEQ hypothetical protein	4.2e-87	291.3	0.32
vOTU20	vOTU20_3
vOTU20	vOTU20_4						PF04233.14	Phage Mu protein F like protein	4.2e-11	42.2	2.29	VOG00686	sp|Q38442|GP7_BPSPP Minor head protein GP7	6.2e-20	70.8	9.5
vOTU20	vOTU20_5
vOTU20	vOTU20_6
vOTU20	vOTU20_7											VOG02608	REFSEQ hypothetical protein	6.4e-31	106.7	0.32
vOTU20	vOTU20_8
vOTU20	vOTU20_9											VOG16435	REFSEQ hypothetical protein	6.6e-55	184.9	0.36
vOTU20	vOTU20_10	K01113	phoD; alkaline phosphatase D [EC:3.1.3.1]	6.5e-52	175.5	0.06	PF09423.10	PhoD-like phosphatase	1.6e-11	42.4	0.04	VOG17290	REFSEQ hydrolase	1.3e-97	326.1	0.24
vOTU20	vOTU20_11
vOTU20	vOTU20_12						PF13313.6	Domain of unknown function (DUF4082)	2.2e-20	71.8	0
vOTU20	vOTU20_13											VOG03508	REFSEQ hypothetical protein	1.5e-18	66	0.31
vOTU20	vOTU20_14
vOTU20	vOTU20_15											VOG00973	REFSEQ hypothetical protein	1.1e-17	63.3	10
vOTU20	vOTU20_16
vOTU20	vOTU20_17											VOG19712	REFSEQ gp31	2.9e-17	61.5	0.06
vOTU20	vOTU20_18
vOTU20	vOTU20_19
vOTU20	vOTU20_20
vOTU20	vOTU20_21
vOTU20	vOTU20_22	K21471	cwlO; peptidoglycan DL-endopeptidase CwlO [EC:3.4.-.-]	1.5e-24	86.1	0.55	PF10145.9	Phage-related minor tail protein	8.4e-47	158.2	4.37	VOG03140	REFSEQ tape measure protein	3.4e-33	112.8	3.82
vOTU20	vOTU20_23						PF05709.11	Phage tail protein	7e-13	47.1	3.63	VOG00097	sp|O48459|DIT_BPSPP Distal tail protein	1.3e-18	66.2	5.58
vOTU20	vOTU20_24
vOTU20	vOTU20_25											VOG01797	REFSEQ minor tail protein	2.3e-34	117.6	4.92
vOTU20	vOTU20_26
vOTU20	vOTU20_27
vOTU20	vOTU20_28
vOTU20	vOTU20_29
vOTU20	vOTU20_30
vOTU20	vOTU20_31
vOTU20	vOTU20_32
vOTU20	vOTU20_33
vOTU20	vOTU20_34
vOTU20	vOTU20_35
vOTU20	vOTU20_36
vOTU20	vOTU20_37											VOG01683	REFSEQ hypothetical protein	6.1e-41	139.2	0.81
vOTU20	vOTU20_38
vOTU20	vOTU20_39
vOTU20	vOTU20_40
vOTU20	vOTU20_41
vOTU20	vOTU20_42											VOG03699	REFSEQ holin	1.7e-16	58.9	1
vOTU21	vOTU21_1
vOTU21	vOTU21_2
vOTU21	vOTU21_3
vOTU21	vOTU21_4
vOTU21	vOTU21_5
vOTU21	vOTU21_6
vOTU21	vOTU21_7
vOTU21	vOTU21_8
vOTU21	vOTU21_9
vOTU21	vOTU21_10
vOTU21	vOTU21_11
vOTU21	vOTU21_12
vOTU21	vOTU21_13
vOTU21	vOTU21_14
vOTU21	vOTU21_15											VOG01946	REFSEQ hypothetical protein	2.1e-17	62.1	10
vOTU21	vOTU21_16											VOG05565	REFSEQ hypothetical protein	5.2e-17	60.3	0.02
vOTU21	vOTU21_17	K03806	ampD; N-acetyl-anhydromuramoyl-L-alanine amidase [EC:3.5.1.28]	6.6e-30	102.9	0.02	PF01510.25	N-acetylmuramoyl-L-alanine amidase	1.4e-19	69.4	3.37
vOTU21	vOTU21_18
vOTU21	vOTU21_19
vOTU21	vOTU21_20
vOTU21	vOTU21_21	K01113	phoD; alkaline phosphatase D [EC:3.1.3.1]	1.7e-54	184	0.06	PF09423.10	PhoD-like phosphatase	3.8e-13	47.7	0.04	VOG17290	REFSEQ hydrolase	6.7e-59	198.2	0.24
vOTU21	vOTU21_22
vOTU21	vOTU21_23
vOTU21	vOTU21_24
vOTU21	vOTU21_25											VOG23366	REFSEQ hypothetical protein	7.3e-14	48.9	0.15
vOTU21	vOTU21_26
vOTU22	vOTU22_1
vOTU22	vOTU22_2
vOTU22	vOTU22_3
vOTU22	vOTU22_4
vOTU22	vOTU22_5
vOTU22	vOTU22_6
vOTU22	vOTU22_7
vOTU22	vOTU22_8	K02314	dnaB; replicative DNA helicase [EC:3.6.4.12]	2.9e-116	388	5.15	PF03796.15	DnaB-like helicase C terminal domain	2.3e-80	268.2	5.28	VOG00557	sp|P04530|VG41_BPT4 ATP-dependent helicase 41	1e-68	231.4	10
vOTU22	vOTU22_9	K02315	dnaC; DNA replication protein DnaC	2.4e-30	104.2	2.36						VOG01901	sp|P0AEF0|DNAC_ECOLI DNA replication protein DnaC	3.4e-25	87.6	9.05
vOTU22	vOTU22_10											VOG03141	REFSEQ hypothetical protein	1.1e-48	165.3	1.95
vOTU22	vOTU22_11
vOTU22	vOTU22_12
vOTU22	vOTU22_13											VOG11431	REFSEQ hypothetical protein	3.9e-11	41.6	0.3
vOTU22	vOTU22_14
vOTU22	vOTU22_15
vOTU22	vOTU22_16	K07451	mcrA; 5-methylcytosine-specific restriction enzyme A [EC:3.1.21.-]	5e-11	41	0.95						VOG23248	REFSEQ HNH endonuclease domain protein	1.8e-12	45.7	1.54
vOTU22	vOTU22_17
vOTU22	vOTU22_18											VOG02492	REFSEQ hypothetical protein	2.9e-27	93.8	2.33
vOTU22	vOTU22_19
vOTU22	vOTU22_20						PF13479.6	AAA domain	1.8e-24	85.1	2.7	VOG01757	REFSEQ AAA ATPase	1.1e-70	237.3	1.73
vOTU22	vOTU22_21
vOTU22	vOTU22_22
vOTU22	vOTU22_23
vOTU22	vOTU22_24
vOTU22	vOTU22_25
vOTU22	vOTU22_26
vOTU22	vOTU22_27
vOTU22	vOTU22_28
vOTU22	vOTU22_29
vOTU22	vOTU22_30
vOTU22	vOTU22_31
vOTU22	vOTU22_32
vOTU22	vOTU22_33	K14059	int; integrase	5.6e-46	156	7	PF00589.22	Phage integrase family	2.2e-22	78.2	9.33	VOG00041	sp|O10330|VLF1_NPVOP Very late expression factor 1	1.2e-53	181.4	10
vOTU22	vOTU22_34	K18955	whiB1_2_3_4; WhiB family transcriptional regulator, redox-sensing transcriptional regulator	1.8e-15	56	1.45						VOG00475	sp|A0QTG3|WHIB2_MYCS2 Transcriptional regulator WhiB2	4.4e-11	42.1	7.99
vOTU22	vOTU22_35
vOTU22	vOTU22_36
vOTU22	vOTU22_37
vOTU22	vOTU22_38						PF04149.12	Domain of unknown function (DUF397)	1.9e-12	45.6	0.04
vOTU22	vOTU22_39
vOTU22	vOTU22_40	K22227	ahbD; heme synthase	3.9e-35	119.9	0.14	PF04055.21	Radical SAM superfamily	2.7e-11	42.7	0.21
vOTU22	vOTU22_41
vOTU22	vOTU22_42
vOTU22	vOTU22_43
vOTU22	vOTU22_44	K00390	cysH; phosphoadenosine phosphosulfate reductase [EC:1.8.4.8 1.8.4.10]	4.9e-13	47.5	0.52	PF11922.8	Domain of unknown function (DUF3440)	3.8e-30	103.5	0.05	VOG00137	sp|P03766|Y290_LAMBD Uncharacterized nin region protein ORF290	2.7e-28	98.1	3.44
vOTU22	vOTU22_45
vOTU22	vOTU22_46						PF02195.18	ParB-like nuclease domain	2.9e-12	45.3	0.65	VOG00153	REFSEQ hypothetical protein	8.3e-31	106	4.51
vOTU22	vOTU22_47
vOTU22	vOTU22_48
vOTU22	vOTU22_49
vOTU22	vOTU22_50
vOTU22	vOTU22_51
vOTU22	vOTU22_52
vOTU22	vOTU22_53
vOTU22	vOTU22_54
vOTU22	vOTU22_55											VOG01155	REFSEQ hypothetical protein	3.2e-13	48.2	4.09
vOTU22	vOTU22_56	K01113	phoD; alkaline phosphatase D [EC:3.1.3.1]	5e-45	152.7	0.06						VOG17290	REFSEQ hydrolase	1.1e-46	157.9	0.24
vOTU22	vOTU22_57											VOG00083	REFSEQ hypothetical protein	5.6e-22	75.8	1.86
vOTU22	vOTU22_58											VOG01549	REFSEQ hypothetical protein	9.7e-27	92.8	1.28
vOTU22	vOTU22_59						PF10145.9	Phage-related minor tail protein	2.2e-19	68.7	4.37	VOG00296	REFSEQ structural protein	3.8e-68	229.6	0.69
vOTU22	vOTU22_60
vOTU22	vOTU22_61
vOTU22	vOTU22_62
vOTU22	vOTU22_63											VOG19712	REFSEQ gp31	3.5e-14	51.6	0.06
vOTU22	vOTU22_64
vOTU22	vOTU22_65
vOTU22	vOTU22_66											VOG00364	sp|Q6QGD9|HCP_BPT5 Head completion protein	2.5e-11	42.4	1.78
vOTU22	vOTU22_67
vOTU22	vOTU22_68											VOG12072	REFSEQ head-to-tail connector protein	5.5e-16	57.6	1
vOTU22	vOTU22_69						PF05065.13	Phage capsid family	4.6e-51	172.3	5.12	VOG00633	sp|O64210|CAPSD_BPMD2 Probable major capsid protein gp17	2e-65	220.4	10
vOTU22	vOTU22_70	K06904	K06904; uncharacterized protein	1.5e-42	144.7	2.41	PF04586.17	Caudovirus prohead serine protease	3e-29	100.9	1.83	VOG03165	sp|Q6QGD7|PRO_BPT5 Prohead protease	1.3e-38	131.7	10
vOTU22	vOTU22_71						PF04860.12	Phage portal protein	8.2e-32	109.2	4.78	VOG00236	sp|Q4Z9G3|PORTL_BPTWO Probable portal protein	3.3e-46	157	10
vOTU22	vOTU22_72											VOG09810	sp|P17312|TERL_BPT4 Terminase, large subunit	1.9e-29	102.2	10
vOTU22	vOTU22_73
vOTU22	vOTU22_74											VOG01740	REFSEQ hypothetical protein	1.1e-16	59.5	1.12
vOTU23	vOTU23_1
vOTU23	vOTU23_2											VOG11350	REFSEQ hypothetical protein	1.9e-59	199.9	0.87
vOTU23	vOTU23_3						PF10065.9	Uncharacterized conserved protein (DUF2303)	5.6e-64	214.4	0.42	VOG11472	sp|P76513|YFDQ_ECOLI Uncharacterized protein YfdQ	8.2e-48	161.5	1.36
vOTU23	vOTU23_4											VOG01357	sp|P76512|YFDP_ECOLI Uncharacterized protein YfdP	1.6e-11	42.8	1.3
vOTU23	vOTU23_5
vOTU23	vOTU23_6
vOTU23	vOTU23_7
vOTU23	vOTU23_8
vOTU23	vOTU23_9
vOTU23	vOTU23_10
vOTU23	vOTU23_11						PF15943.5	Putative antitoxin of bacterial toxin-antitoxin system, YdaS/YdaT	1.5e-11	42.6	0.52
vOTU23	vOTU23_12
vOTU23	vOTU23_13											VOG00672	sp|P75976|YMFL_ECOLI Uncharacterized protein YmfL	4.4e-19	67.6	1.28
vOTU23	vOTU23_14	K02316	dnaG; DNA primase [EC:2.7.7.101]	5e-39	133.4	3.37	PF05272.11	Virulence-associated protein E	2.7e-62	208.6	1.09	VOG00554	REFSEQ hypothetical protein	5.3e-76	255.5	3.82
vOTU23	vOTU23_15
vOTU23	vOTU23_16
vOTU23	vOTU23_17											VOG00959	sp|O64325|COMPL_BPN15 Tail completion protein	7.7e-14	50.8	1.36
vOTU23	vOTU23_18	K22014	Nu1; terminase small subunit	1.7e-20	72.2	1	PF07471.12	Phage DNA packaging protein Nu1	3.3e-14	51.5	1	VOG00720	sp|P03707|TERS_LAMBD Terminase small subunit	1.1e-12	46.7	2.11
vOTU23	vOTU23_19	K21512	gpA; terminase, large subunit [EC:3.1.21.4]	1.1e-85	287	1.08	PF05876.12	Phage terminase large subunit (GpA)	3.5e-141	470.1	1.74
vOTU23	vOTU23_20
vOTU23	vOTU23_21											VOG15614	REFSEQ hypothetical protein	1.8e-28	98.2	0.28
vOTU23	vOTU23_22						PF05136.13	Phage portal protein, lambda family	2.2e-81	272.4	1.11	VOG01666	sp|P36272|PORTL_BPP21 Portal protein B	1.7e-78	262.8	3.18
vOTU23	vOTU23_23						PF05065.13	Phage capsid family	6e-45	152.3	5.12	VOG00633	sp|O64210|CAPSD_BPMD2 Probable major capsid protein gp17	6.1e-65	218.8	10
vOTU23	vOTU23_24
vOTU23	vOTU23_25						PF13385.6	Concanavalin A-like lectin/glucanases superfamily	5.4e-13	47.9	1.04
vOTU23	vOTU23_26	K01113	phoD; alkaline phosphatase D [EC:3.1.3.1]	8.3e-51	171.8	0.06	PF09423.10	PhoD-like phosphatase	2.6e-23	81.2	0.04	VOG17290	REFSEQ hydrolase	2.9e-20	70.5	0.24
vOTU23	vOTU23_27
vOTU23	vOTU23_28											VOG24830	REFSEQ hypothetical protein	2.2e-18	65.2	0.09
vOTU23	vOTU23_29
vOTU23	vOTU23_30
vOTU23	vOTU23_31
vOTU23	vOTU23_32											VOG20247	REFSEQ hypothetical protein	3.1e-15	54.2	0.47
vOTU24	vOTU24_1	K01840	manB; phosphomannomutase [EC:5.4.2.8]	5.7e-111	370.9	0	PF02878.16	Phosphoglucomutase/phosphomannomutase, alpha/beta/alpha domain I	2.5e-31	106.8	0.02
vOTU24	vOTU24_2	K04487	iscS, NFS1; cysteine desulfurase [EC:2.8.1.7]	5.2e-141	469.3	0.02	PF00266.19	Aminotransferase class-V	4.4e-75	251.5	0.04	VOG07846	sp|A5I4Z9|ISCS_CLOBH Cysteine desulfurase IscS	1.5e-34	118.2	0.02
vOTU24	vOTU24_3	K04763	xerD; integrase/recombinase XerD	1.1e-15	56.6	2.87	PF17293.2	Arm DNA-binding domain	7e-15	53.8	0
vOTU24	vOTU24_4
vOTU24	vOTU24_5
vOTU24	vOTU24_6
vOTU24	vOTU24_7
vOTU24	vOTU24_8	K07636	phoR; two-component system, OmpR family, phosphate regulon sensor histidine kinase PhoR [EC:2.7.13.3]	3.6e-39	133.6	0.02	PF02518.26	Histidine kinase-, DNA gyrase B-, and HSP90-like ATPase	4.7e-20	70.8	0.09
vOTU24	vOTU24_9
vOTU24	vOTU24_10	K00652	bioF; 8-amino-7-oxononanoate synthase [EC:2.3.1.47]	1.8e-65	220.4	0	PF00155.21	Aminotransferase class I and II	9.7e-25	86	0.03
vOTU24	vOTU24_11
vOTU24	vOTU24_12
vOTU24	vOTU24_13
vOTU24	vOTU24_14
vOTU24	vOTU24_15
vOTU24	vOTU24_16	K19304	mepM; murein DD-endopeptidase [EC:3.4.24.-]	1.4e-41	141.7	0.58	PF01551.22	Peptidase family M23	4.6e-30	102.3	1.86	VOG00410	REFSEQ lysin A	1.1e-26	92	5.5
vOTU24	vOTU24_17
vOTU24	vOTU24_18
vOTU24	vOTU24_19
vOTU24	vOTU24_20
vOTU24	vOTU24_21
vOTU24	vOTU24_22
vOTU24	vOTU24_23
vOTU24	vOTU24_24
vOTU24	vOTU24_25
vOTU24	vOTU24_26
vOTU24	vOTU24_27											VOG00699	sp|P20331|ENLYS_BPT3 Endolysin	6.9e-25	87.3	5.38
vOTU24	vOTU24_28	K07404	pgl; 6-phosphogluconolactonase [EC:3.1.1.31]	2.6e-12	44.8	0.02
vOTU24	vOTU24_29
vOTU24	vOTU24_30
vOTU24	vOTU24_31
vOTU24	vOTU24_32
vOTU24	vOTU24_33
vOTU24	vOTU24_34
vOTU24	vOTU24_35
vOTU24	vOTU24_36
vOTU24	vOTU24_37
vOTU24	vOTU24_38
vOTU24	vOTU24_39	K19694	chiS; two-component system, sensor histidine kinase ChiS	1.7e-66	223.7	0	PF02518.26	Histidine kinase-, DNA gyrase B-, and HSP90-like ATPase	9.9e-26	89	0.09	VOG09424	REFSEQ EsV-1-65	4.2e-25	86.6	0.06
vOTU24	vOTU24_40
vOTU24	vOTU24_41
vOTU24	vOTU24_42
vOTU24	vOTU24_43
vOTU24	vOTU24_44
vOTU25	vOTU25_1
vOTU25	vOTU25_2
vOTU25	vOTU25_3
vOTU25	vOTU25_4											VOG17763	REFSEQ hypothetical protein	2.3e-23	80.9	0.13
vOTU25	vOTU25_5	K06909	xtmB; phage terminase large subunit	5.2e-36	123.2	4.5	PF04466.13	Phage terminase large subunit	2.2e-13	48.8	2.4	VOG00694	sp|O31952|YONF_BACSU SPBc2 prophage-derived uncharacterized protein YonF	1.1e-52	178.1	4.48
vOTU25	vOTU25_6											VOG01888	REFSEQ hypothetical protein	6.3e-16	57.6	4.45
vOTU25	vOTU25_7
vOTU25	vOTU25_8	K03466	ftsK, spoIIIE; DNA segregation ATPase FtsK/SpoIIIE, S-DNA-T family	2.4e-14	51.4	0.72						VOG22697	sp|P22409|TRA_STRLI Protein Tra	1.5e-25	87.9	0.16
vOTU25	vOTU25_9
vOTU25	vOTU25_10
vOTU25	vOTU25_11											VOG00008	sp|O22001|VXIS_BPMD2 Excisionase	1.8e-93	312.4	0.78
vOTU25	vOTU25_12
vOTU25	vOTU25_13											VOG00357	REFSEQ hypothetical protein	3.4e-15	55	2.52
vOTU25	vOTU25_14
vOTU25	vOTU25_15
vOTU25	vOTU25_16
vOTU25	vOTU25_17	K01159	ruvC; crossover junction endodeoxyribonuclease RuvC [EC:3.1.22.4]	4.3e-13	47.5	1.23						VOG00069	sp|P13004|YLYS_BPPHV Uncharacterized protein near lysin gene (Fragment)	1.4e-30	104.9	10
vOTU25	vOTU25_18											VOG17774	REFSEQ hypothetical protein	9.6e-49	164.8	0.13
vOTU25	vOTU25_19
vOTU25	vOTU25_20	K17677	IRC3; ATP-dependent helicase IRC3 [EC:3.6.4.-]	1.2e-95	319.9	1.76	PF04851.15	Type III restriction enzyme, res subunit	9.5e-22	76.4	4.63	VOG00935	sp|P20703|UVSW_BPT4 ATP-dependent DNA helicase uvsW	3.3e-84	281.6	10
vOTU25	vOTU25_21
vOTU25	vOTU25_22											VOG22690	REFSEQ hypothetical protein	2e-24	85	0.11
vOTU25	vOTU25_23											VOG22689	REFSEQ hypothetical protein	1.3e-19	69.2	0.13
vOTU25	vOTU25_24						PF09250.11	Bifunctional DNA primase/polymerase, N-terminal	1.1e-23	83	1.34	VOG10365	REFSEQ hypothetical protein	1.7e-17	62.5	3.72
vOTU25	vOTU25_25						PF01381.22	Helix-turn-helix	1e-13	49.7	5.99
vOTU25	vOTU25_26	K02335	polA; DNA polymerase I [EC:2.7.7.7]	4.4e-50	169.8	7.66	PF00476.20	DNA polymerase family A	8.8e-29	99.3	8.06	VOG00029	sp|O64235|DPOL_BPMD2 DNA polymerase	4.9e-63	212.3	10
vOTU25	vOTU25_27
vOTU25	vOTU25_28
vOTU25	vOTU25_29	K06919	K06919; putative DNA primase/helicase	1.3e-20	71.6	2.86	PF08706.11	D5 N terminal like	1.9e-20	72.2	1.15	VOG00724	sp|P10277|PRIM_BPP4 Putative P4-specific DNA primase	3.9e-69	232.6	6.23
vOTU25	vOTU25_30
vOTU25	vOTU25_31
vOTU25	vOTU25_32											VOG00708	REFSEQ hypothetical protein	7.8e-63	211.4	7.08
vOTU25	vOTU25_33
vOTU25	vOTU25_34											VOG10764	REFSEQ hypothetical protein	4.3e-34	116.6	3.58
vOTU25	vOTU25_35
vOTU25	vOTU25_36											VOG17771	REFSEQ hypothetical protein	5.6e-64	214.8	0.13
vOTU25	vOTU25_37											VOG17770	REFSEQ hypothetical protein	4.5e-33	112.3	0.13
vOTU25	vOTU25_38	K18955	whiB1_2_3_4; WhiB family transcriptional regulator, redox-sensing transcriptional regulator	2.6e-22	78.4	1.45	PF02467.16	Transcription factor WhiB	7.4e-19	66.7	1.32	VOG00475	sp|A0QTG3|WHIB2_MYCS2 Transcriptional regulator WhiB2	5.6e-19	67.7	7.99
vOTU25	vOTU25_39											VOG03636	REFSEQ hypothetical protein	9e-47	158	0.2
vOTU25	vOTU25_40
vOTU25	vOTU25_41
vOTU25	vOTU25_42
vOTU25	vOTU25_43											VOG17768	REFSEQ hypothetical protein	1e-25	88.9	0.13
vOTU25	vOTU25_44											VOG14599	REFSEQ hypothetical protein	2.5e-23	80.6	0.26
vOTU25	vOTU25_45						PF16945.5	Putative lactococcus lactis phage r1t holin	1.3e-12	46.3	1	VOG17767	REFSEQ hypothetical protein	5.8e-23	79.5	0.13
vOTU25	vOTU25_46											VOG01683	REFSEQ hypothetical protein	1.2e-72	243.5	0.81
vOTU25	vOTU25_47	K01447	xlyAB; N-acetylmuramoyl-L-alanine amidase [EC:3.5.1.28]	3.3e-15	54.9	3.29	PF01510.25	N-acetylmuramoyl-L-alanine amidase	5.3e-16	57.8	3.37
vOTU25	vOTU25_48
vOTU25	vOTU25_49	K10804	tesA; acyl-CoA thioesterase I [EC:3.1.2.- 3.1.2.2 3.1.1.2 3.1.1.5]	2.9e-21	74.6	0.5	PF13472.6	GDSL-like Lipase/Acylhydrolase family	7.8e-17	60.8	1
vOTU25	vOTU25_50											VOG00083	REFSEQ hypothetical protein	1.4e-21	74.5	1.86
vOTU25	vOTU25_51	K01126	E3.1.4.46, glpQ, ugpQ; glycerophosphoryl diester phosphodiesterase [EC:3.1.4.46]	6.3e-27	93.1	0.23	PF03009.17	Glycerophosphoryl diester phosphodiesterase family	1.3e-11	43.3	0.16	VOG00045	REFSEQ hypothetical protein	1.4e-19	69.3	1.39
vOTU25	vOTU25_52											VOG01797	REFSEQ minor tail protein	1.2e-53	181	4.92
vOTU25	vOTU25_53											VOG10761	REFSEQ minor tail protein	5.2e-95	317.4	3.72
vOTU25	vOTU25_54
vOTU25	vOTU25_55											VOG10750	REFSEQ hypothetical protein	7.6e-20	69.2	4.24
vOTU25	vOTU25_56											VOG02632	REFSEQ gp14	1.8e-24	84.7	8.4
vOTU25	vOTU25_57											VOG17762	REFSEQ hypothetical protein	1.3e-20	72.2	0.13
vOTU25	vOTU25_58											VOG17761	REFSEQ hypothetical protein	7.3e-27	92.6	0.13
vOTU26	vOTU26_1
vOTU26	vOTU26_2
vOTU26	vOTU26_3
vOTU26	vOTU26_4
vOTU26	vOTU26_5
vOTU26	vOTU26_6	K00571	E2.1.1.72; site-specific DNA-methyltransferase (adenine-specific) [EC:2.1.1.72]	6.2e-36	122.9	3.81	PF01555.18	DNA methylase	1.1e-20	72.9	5.1	VOG00102	sp|P29538|MTH1_HAEPA Modification methylase HpaI	6.2e-36	122.5	10
vOTU26	vOTU26_7
vOTU26	vOTU26_8
vOTU26	vOTU26_9
vOTU26	vOTU26_10
vOTU26	vOTU26_11											VOG09757	REFSEQ hypothetical protein	7e-39	132.2	4.72
vOTU26	vOTU26_12
vOTU26	vOTU26_13
vOTU26	vOTU26_14
vOTU26	vOTU26_15											VOG00708	REFSEQ hypothetical protein	2.6e-22	78.2	7.08
vOTU26	vOTU26_16
vOTU26	vOTU26_17
vOTU26	vOTU26_18
vOTU26	vOTU26_19
vOTU26	vOTU26_20
vOTU26	vOTU26_21
vOTU26	vOTU26_22
vOTU26	vOTU26_23
vOTU26	vOTU26_24
vOTU26	vOTU26_25
vOTU26	vOTU26_26
vOTU26	vOTU26_27	K01113	phoD; alkaline phosphatase D [EC:3.1.3.1]	2.4e-56	190.1	0.06	PF09423.10	PhoD-like phosphatase	1.3e-19	69	0.04	VOG17290	REFSEQ hydrolase	1.1e-59	200.8	0.24
vOTU26	vOTU26_28
vOTU26	vOTU26_29											VOG01934	REFSEQ hypothetical protein	2.9e-18	65.2	1.07
vOTU26	vOTU26_30
vOTU26	vOTU26_31											VOG21373	sp|O64314|TMP_BPP2 Probable tape measure protein	1.7e-16	58.2	0.62
vOTU26	vOTU26_32
vOTU26	vOTU26_33
vOTU26	vOTU26_34
vOTU26	vOTU26_35
vOTU26	vOTU26_36
vOTU26	vOTU26_37
vOTU26	vOTU26_38
vOTU26	vOTU26_39
vOTU26	vOTU26_40
vOTU26	vOTU26_41						PF13392.6	HNH endonuclease	1.4e-12	45.7	7.58	VOG00130	REFSEQ HNH endonuclease	2e-26	91.6	0.99
vOTU26	vOTU26_42						PF05065.13	Phage capsid family	3.1e-40	136.8	5.12	VOG00633	sp|O64210|CAPSD_BPMD2 Probable major capsid protein gp17	4.2e-57	193	10
vOTU26	vOTU26_43
vOTU27	vOTU27_1
vOTU27	vOTU27_2
vOTU27	vOTU27_3	K00571	E2.1.1.72; site-specific DNA-methyltransferase (adenine-specific) [EC:2.1.1.72]	1.3e-36	125.1	3.81	PF01555.18	DNA methylase	4.7e-27	93.8	5.1	VOG00102	sp|P29538|MTH1_HAEPA Modification methylase HpaI	1.2e-43	147.8	10
vOTU27	vOTU27_4	K06400	spoIVCA; site-specific DNA recombinase	1e-89	300.5	2.76	PF00239.21	Resolvase, N terminal domain	2e-40	136.8	3.05	VOG00520	sp|P03015|GIN_BPMU Serine recombinase gin	8.3e-80	267.5	10
vOTU27	vOTU27_5						PF11149.8	Protein of unknown function (DUF2924)	4e-33	113.2	0.02
vOTU27	vOTU27_6						PF11994.8	Protein of unknown function (DUF3489)	1.1e-21	75.2	0.02
vOTU27	vOTU27_7
vOTU27	vOTU27_8						PF14457.6	Prokaryotic E2 family A	2.8e-33	113.4	0
vOTU27	vOTU27_9	K02238	comEC; competence protein ComEC	3.1e-13	47.9	0.08
vOTU27	vOTU27_10
vOTU27	vOTU27_11	K02238	comEC; competence protein ComEC	4.2e-36	123.5	0.08	PF00753.27	Metallo-beta-lactamase superfamily	4.8e-11	41.6	0.08	VOG11003	sp|P39695|COMEC_BACSU ComE operon protein 3	4.3e-18	63.9	0.12
vOTU27	vOTU27_12	K01113	phoD; alkaline phosphatase D [EC:3.1.3.1]	3.9e-35	120	0.06	PF12200.8	Domain of unknown function (DUF3597)	3.6e-27	94	0.01
vOTU27	vOTU27_13
vOTU28	vOTU28_1											VOG01729	sp|P44225|VG29_HAEIN Mu-like prophage FluMu protein gp29	4e-99	331.4	9.71
vOTU28	vOTU28_2											VOG17754	REFSEQ TerL	1.2e-177	591.2	0.19
vOTU28	vOTU28_3											VOG12225	REFSEQ putative small terminase subunit	1.5e-57	193.9	1
vOTU28	vOTU28_4											VOG12255	REFSEQ hypothetical protein	5.2e-65	218	0.68
vOTU28	vOTU28_5											VOG00628	REFSEQ hypothetical protein	3.1e-55	186.6	3.08
vOTU28	vOTU28_6						PF12728.7	Helix-turn-helix domain	6.8e-11	40.8	0.29
vOTU28	vOTU28_7	K07657	phoB; two-component system, OmpR family, phosphate regulon response regulator PhoB	8.1e-26	89.6	0	PF00486.28	Transcriptional regulatory protein, C terminal	2.7e-21	74	0.03
vOTU28	vOTU28_8
vOTU28	vOTU28_9
vOTU28	vOTU28_10
vOTU28	vOTU28_11	K21023	mucR; diguanylate cyclase [EC:2.7.7.65]	6.5e-40	135.5	0.01	PF00563.20	EAL domain	5e-46	155.7	0.01
vOTU28	vOTU28_12
vOTU28	vOTU28_13
vOTU28	vOTU28_14											VOG02751	REFSEQ hypothetical protein	1.2e-12	46.5	0.4
vOTU28	vOTU28_15											VOG01808	REFSEQ hypothetical protein	5.7e-11	40.7	4.46
vOTU28	vOTU28_16
vOTU28	vOTU28_17
vOTU28	vOTU28_18											VOG03695	REFSEQ hypothetical protein	3.5e-24	84.4	0.46
vOTU28	vOTU28_19
vOTU28	vOTU28_20
vOTU28	vOTU28_21
vOTU28	vOTU28_22
vOTU28	vOTU28_23
vOTU28	vOTU28_24
vOTU28	vOTU28_25
vOTU28	vOTU28_26
vOTU28	vOTU28_27
vOTU29	vOTU29_1
vOTU29	vOTU29_2
vOTU29	vOTU29_3
vOTU29	vOTU29_4
vOTU29	vOTU29_5
vOTU29	vOTU29_6
vOTU29	vOTU29_7
vOTU29	vOTU29_8
vOTU29	vOTU29_9
vOTU29	vOTU29_10
vOTU29	vOTU29_11
vOTU29	vOTU29_12
vOTU29	vOTU29_13											VOG00303	REFSEQ hypothetical protein	5.8e-13	47.6	5.23
vOTU29	vOTU29_14
vOTU29	vOTU29_15
vOTU29	vOTU29_16
vOTU29	vOTU29_17
vOTU29	vOTU29_18
vOTU29	vOTU29_19
vOTU29	vOTU29_20
vOTU29	vOTU29_21
vOTU29	vOTU29_22
vOTU29	vOTU29_23
vOTU29	vOTU29_24
vOTU29	vOTU29_25
vOTU29	vOTU29_26
vOTU29	vOTU29_27
vOTU29	vOTU29_28
vOTU29	vOTU29_29
vOTU29	vOTU29_30
vOTU29	vOTU29_31
vOTU29	vOTU29_32
vOTU29	vOTU29_33
vOTU29	vOTU29_34
vOTU29	vOTU29_35
vOTU29	vOTU29_36
vOTU29	vOTU29_37
vOTU29	vOTU29_38
vOTU29	vOTU29_39
vOTU29	vOTU29_40
vOTU29	vOTU29_41
vOTU29	vOTU29_42
vOTU29	vOTU29_43
vOTU29	vOTU29_44
vOTU29	vOTU29_45
vOTU29	vOTU29_46
vOTU29	vOTU29_47
vOTU29	vOTU29_48
vOTU29	vOTU29_49
vOTU29	vOTU29_50
vOTU29	vOTU29_51
vOTU29	vOTU29_52
vOTU29	vOTU29_53
vOTU29	vOTU29_54
vOTU29	vOTU29_55
vOTU29	vOTU29_56
vOTU29	vOTU29_57
vOTU29	vOTU29_58
vOTU29	vOTU29_59											VOG00073	sp|P06855|KIPN_BPT4 Polynucleotide kinase	1.7e-30	105.2	10
vOTU29	vOTU29_60
vOTU29	vOTU29_61
vOTU29	vOTU29_62											VOG10563	REFSEQ hypothetical protein	6.6e-17	60.4	0.44
vOTU29	vOTU29_63
vOTU29	vOTU29_64
vOTU29	vOTU29_65
vOTU29	vOTU29_66
vOTU29	vOTU29_67
vOTU29	vOTU29_68
vOTU29	vOTU29_69
vOTU29	vOTU29_70
vOTU29	vOTU29_71
vOTU29	vOTU29_72
vOTU29	vOTU29_73
vOTU29	vOTU29_74
vOTU29	vOTU29_75
vOTU29	vOTU29_76	K05791	terZ; tellurium resistance protein TerZ	2.2e-24	84.5	0.12	PF02342.18	TerD domain	2.1e-15	55.3	0.22	VOG01002	sp|P18781|TERD_ALCSP Tellurium resistance protein TerD	1.6e-16	59.1	0.57
vOTU29	vOTU29_77
vOTU29	vOTU29_78
vOTU29	vOTU29_79
vOTU29	vOTU29_80
vOTU29	vOTU29_81
vOTU29	vOTU29_82											VOG17769	REFSEQ hypothetical protein	7.2e-13	47.5	0.13
vOTU29	vOTU29_83
vOTU29	vOTU29_84											VOG24032	REFSEQ gp61	4.3e-18	64.1	0.26
vOTU29	vOTU29_85
vOTU29	vOTU29_86
vOTU29	vOTU29_87
vOTU29	vOTU29_88
vOTU29	vOTU29_89
vOTU29	vOTU29_90
vOTU29	vOTU29_91
vOTU29	vOTU29_92
vOTU29	vOTU29_93	K01493	comEB; dCMP deaminase [EC:3.5.4.12]	1.7e-29	102	2.55	PF00383.23	Cytidine and deoxycytidylate deaminase zinc-binding region	6.6e-23	79.1	2.45	VOG00092	sp|P16006|DCTD_BPT4 Deoxycytidylate deaminase	2.3e-32	110	10
vOTU29	vOTU29_94	K03704	cspA; cold shock protein	8.3e-35	119.4	0.16	PF00313.22	'Cold-shock' DNA-binding domain	2.7e-29	99.4	0.16	VOG04462	sp|P0A361|CSPA_STRP8 Major cold shock protein	9.4e-16	56.9	0.27
vOTU29	vOTU29_95
vOTU29	vOTU29_96
vOTU29	vOTU29_97
vOTU29	vOTU29_98
vOTU29	vOTU29_99
vOTU29	vOTU29_100
vOTU29	vOTU29_101											VOG00056	sp|P04520|PRIM_BPT4 DNA primase	1.7e-11	42.4	10
vOTU29	vOTU29_102
vOTU29	vOTU29_103
vOTU29	vOTU29_104
vOTU29	vOTU29_105	K02314	dnaB; replicative DNA helicase [EC:3.6.4.12]	3.6e-95	318.4	5.15	PF03796.15	DnaB-like helicase C terminal domain	1.1e-71	239.8	5.28	VOG00557	sp|P04530|VG41_BPT4 ATP-dependent helicase 41	4.5e-61	206.2	10
vOTU29	vOTU29_106
vOTU29	vOTU29_107
vOTU29	vOTU29_108
vOTU29	vOTU29_109
vOTU29	vOTU29_110
vOTU29	vOTU29_111
vOTU29	vOTU29_112	K02503	HINT1, hinT, hit; histidine triad (HIT) family protein	3.3e-27	94.3	0.18	PF01230.23	HIT domain	1.3e-14	53.3	0.09	VOG10392	REFSEQ hypothetical protein	3e-31	106.8	1.36
vOTU29	vOTU29_113
vOTU29	vOTU29_114
vOTU29	vOTU29_115
vOTU29	vOTU29_116
vOTU29	vOTU29_117
vOTU29	vOTU29_118
vOTU29	vOTU29_119
vOTU29	vOTU29_120
vOTU29	vOTU29_121
vOTU29	vOTU29_122
vOTU29	vOTU29_123
vOTU29	vOTU29_124	K01784	galE, GALE; UDP-glucose 4-epimerase [EC:5.1.3.2]	5.1e-48	163.2	0.21	PF01370.21	NAD dependent epimerase/dehydratase family	1.5e-36	124.6	0.59	VOG00074	sp|Q9EQC1|3BHS7_MOUSE 3 beta-hydroxysteroid dehydrogenase type 7	5.2e-41	139.3	3.53
vOTU29	vOTU29_125											VOG00927	REFSEQ hypothetical protein	4.3e-46	156.1	0.58
vOTU29	vOTU29_126	K01126	E3.1.4.46, glpQ, ugpQ; glycerophosphoryl diester phosphodiesterase [EC:3.1.4.46]	1.2e-33	115.3	0.23	PF03009.17	Glycerophosphoryl diester phosphodiesterase family	3e-21	74.9	0.16	VOG20282	REFSEQ pectin lyase-like protein	8.2e-15	52.6	0.08
vOTU29	vOTU29_127
vOTU29	vOTU29_128
vOTU29	vOTU29_129
vOTU29	vOTU29_130
vOTU29	vOTU29_131
vOTU29	vOTU29_132
vOTU29	vOTU29_133
vOTU29	vOTU29_134
vOTU29	vOTU29_135
vOTU29	vOTU29_136	K03530	hupB; DNA-binding protein HU-beta	1.4e-26	92	0.45	PF00216.21	Bacterial DNA-binding protein	2.7e-24	83.8	0.69	VOG01191	sp|P0A3H0|DBH_GEOSE DNA-binding protein HU	1e-15	56.5	4.97
vOTU29	vOTU29_137
vOTU29	vOTU29_138
vOTU29	vOTU29_139	K03466	ftsK, spoIIIE; DNA segregation ATPase FtsK/SpoIIIE, S-DNA-T family	1.3e-17	62.2	0.72						VOG22697	sp|P22409|TRA_STRLI Protein Tra	1.4e-32	111.1	0.16
vOTU29	vOTU29_140
vOTU29	vOTU29_141
vOTU29	vOTU29_142											VOG00323	sp|P32277|RLIG2_BPT4 RNA ligase 2	3.2e-11	41.8	10
vOTU29	vOTU29_143	K11089	TROVE2, SSA2; 60 kDa SS-A/Ro ribonucleoprotein	3e-27	93.7	0.28	PF05731.11	TROVE domain	1.8e-15	55.5	0.27	VOG19573	REFSEQ gp540	1.5e-32	111.4	0.16
vOTU29	vOTU29_144
vOTU29	vOTU29_145
vOTU29	vOTU29_146
vOTU29	vOTU29_147
vOTU29	vOTU29_148
vOTU29	vOTU29_149
vOTU29	vOTU29_150
vOTU29	vOTU29_151	K14440	SMARCAL1, HARP; SWI/SNF-related matrix-associated actin-dependent regulator of chromatin subfamily A-like protein 1 [EC:3.6.4.12]	1.4e-20	71.8	2.79	PF00176.23	SNF2 family N-terminal domain	8.8e-18	62.7	1.61	VOG00523	sp|Q9T1Q7|VP41_BPAPS Putative protein p41	1.3e-61	207.5	10
vOTU29	vOTU29_152
vOTU29	vOTU29_153
vOTU29	vOTU29_154
vOTU29	vOTU29_155	K01447	xlyAB; N-acetylmuramoyl-L-alanine amidase [EC:3.5.1.28]	1.9e-13	49	3.29	PF01510.25	N-acetylmuramoyl-L-alanine amidase	3.6e-19	68	3.37	VOG01683	REFSEQ hypothetical protein	1.1e-35	122	0.81
vOTU29	vOTU29_156
vOTU29	vOTU29_157
vOTU29	vOTU29_158
vOTU29	vOTU29_159
vOTU29	vOTU29_160						PF10686.9	YspA, cpYpsA-related SLOG family	1.6e-13	49	0.93	VOG00148	sp|O64253|VG61_BPMD2 Gene 61 protein	2.5e-13	47.7	10
vOTU29	vOTU29_161	K21471	cwlO; peptidoglycan DL-endopeptidase CwlO [EC:3.4.-.-]	5.9e-25	87.4	0.55	PF00877.19	NlpC/P60 family	7.2e-17	59.9	1.39	VOG00189	REFSEQ hypothetical protein	1.4e-14	52.7	4.04
vOTU29	vOTU29_162
vOTU29	vOTU29_163
vOTU29	vOTU29_164
vOTU29	vOTU29_165
vOTU29	vOTU29_166
vOTU29	vOTU29_167
vOTU29	vOTU29_168
vOTU29	vOTU29_169
vOTU29	vOTU29_170
vOTU29	vOTU29_171
vOTU29	vOTU29_172	K03710	K03710; GntR family transcriptional regulator	1.9e-36	125	0.07	PF07702.13	UTRA domain	3e-19	67.9	0.05
vOTU29	vOTU29_173
vOTU29	vOTU29_174
vOTU29	vOTU29_175
vOTU29	vOTU29_176	K08305	mltB; membrane-bound lytic murein transglycosylase B [EC:4.2.2.-]	7.3e-14	50	0	PF13406.6	Transglycosylase SLT domain	1.5e-12	45.9	0	VOG00533	sp|P03726|EXLYS_BPT7 Peptidoglycan transglycosylase gp16	1.5e-12	45.3	7.34
vOTU29	vOTU29_177	K21471	cwlO; peptidoglycan DL-endopeptidase CwlO [EC:3.4.-.-]	2e-42	145	0.55	PF00877.19	NlpC/P60 family	1.9e-27	93.9	1.39	VOG10081	REFSEQ hypothetical protein	5.4e-21	73	3.78
vOTU29	vOTU29_178
vOTU29	vOTU29_179
vOTU29	vOTU29_180	K07038	K07038; inner membrane protein	1.4e-22	78.7	0.06	PF04307.14	LexA-binding, inner membrane-associated putative hydrolase	4e-21	73.7	0.06
vOTU29	vOTU29_181
vOTU29	vOTU29_182
vOTU29	vOTU29_183
vOTU29	vOTU29_184
vOTU29	vOTU29_185
vOTU29	vOTU29_186
vOTU29	vOTU29_187
vOTU29	vOTU29_188	K03657	uvrD, pcrA; DNA helicase II / ATP-dependent DNA helicase PcrA [EC:3.6.4.12]	2.3e-29	101	0.41	PF00580.21	UvrD/REP helicase N-terminal domain	4.1e-11	41.5	0.16	VOG03317	sp|F1ND48|FBH1_CHICK F-box DNA helicase 1	1e-66	224.3	1.26
vOTU29	vOTU29_189
vOTU29	vOTU29_190
vOTU29	vOTU29_191
vOTU29	vOTU29_192
vOTU29	vOTU29_193
vOTU29	vOTU29_194
vOTU29	vOTU29_195
vOTU29	vOTU29_196											VOG03267	REFSEQ hypothetical protein	2.4e-23	81.4	2.15
vOTU29	vOTU29_197
vOTU29	vOTU29_198
vOTU29	vOTU29_199											VOG00628	REFSEQ hypothetical protein	3.7e-68	229.3	3.08
vOTU29	vOTU29_200
vOTU29	vOTU29_201	K02335	polA; DNA polymerase I [EC:2.7.7.7]	5.9e-50	169.4	7.66	PF00476.20	DNA polymerase family A	4.3e-32	110.1	8.06	VOG00029	sp|O64235|DPOL_BPMD2 DNA polymerase	3.9e-66	222.6	10
vOTU29	vOTU29_202											VOG01415	REFSEQ hypothetical protein	3.8e-20	71.1	1.81
vOTU29	vOTU29_203
vOTU29	vOTU29_204
vOTU29	vOTU29_205
vOTU29	vOTU29_206
vOTU29	vOTU29_207
vOTU29	vOTU29_208											VOG00296	REFSEQ structural protein	2.6e-61	206.9	0.69
vOTU29	vOTU29_209											VOG01720	REFSEQ tail assembly chaperone	2.8e-18	64.5	1
vOTU29	vOTU29_210
vOTU29	vOTU29_211											VOG00488	REFSEQ hypothetical protein	9.9e-29	99.2	2.03
vOTU29	vOTU29_212
vOTU29	vOTU29_213
vOTU29	vOTU29_214
vOTU29	vOTU29_215											VOG00136	sp|Q8QL34|Y335_SIRV1 Uncharacterized glycosyltransferase 335	8.3e-11	40.3	2
vOTU29	vOTU29_216
vOTU29	vOTU29_217
vOTU29	vOTU29_218											VOG03508	REFSEQ hypothetical protein	9.3e-23	79.6	0.31
vOTU29	vOTU29_219
vOTU29	vOTU29_220
vOTU29	vOTU29_221
vOTU29	vOTU29_222
vOTU29	vOTU29_223
vOTU29	vOTU29_224
vOTU29	vOTU29_225
vOTU29	vOTU29_226
vOTU29	vOTU29_227
vOTU29	vOTU29_228
vOTU29	vOTU29_229
vOTU29	vOTU29_230
vOTU29	vOTU29_231
vOTU29	vOTU29_232											VOG12254	REFSEQ hypothetical protein	9e-15	53.7	0.54
vOTU29	vOTU29_233											VOG16435	REFSEQ hypothetical protein	6.4e-83	277.1	0.36
vOTU29	vOTU29_234
vOTU29	vOTU29_235											VOG02608	REFSEQ hypothetical protein	4.1e-39	133.7	0.32
vOTU29	vOTU29_236											VOG16436	REFSEQ hypothetical protein	4.9e-99	330.6	0.32
vOTU29	vOTU29_237
vOTU29	vOTU29_238											VOG09810	sp|P17312|TERL_BPT4 Terminase, large subunit	4.1e-25	88	10
vOTU29	vOTU29_239
vOTU29	vOTU29_240
vOTU29	vOTU29_241
vOTU29	vOTU29_242											VOG15617	REFSEQ hypothetical protein	6.5e-18	63.3	0.18
vOTU29	vOTU29_243
vOTU29	vOTU29_244						PF13578.6	Methyltransferase domain	1.9e-13	49.9	0.11
vOTU29	vOTU29_245
vOTU29	vOTU29_246
vOTU29	vOTU29_247
vOTU29	vOTU29_248
vOTU29	vOTU29_249											VOG00168	REFSEQ hypothetical protein	5.1e-27	93.6	2.38
vOTU29	vOTU29_250
vOTU29	vOTU29_251	K01400	nprE; bacillolysin [EC:3.4.24.28]	1.3e-48	164.6	0.02	PF02868.15	Thermolysin metallopeptidase, alpha-helical domain	3.2e-31	107	0.02
vOTU29	vOTU29_252	K03465	thyX, thy1; thymidylate synthase (FAD) [EC:2.1.1.148]	1.5e-43	147.9	4.3	PF02511.15	Thymidylate synthase complementing protein	2e-38	130.7	4.14	VOG00715	sp|Q05259|THYX_BPML5 Probable flavin-dependent thymidylate synthase	2.1e-29	101.5	10
vOTU29	vOTU29_253
vOTU29	vOTU29_254
vOTU29	vOTU29_255
vOTU29	vOTU29_256
vOTU29	vOTU29_257
vOTU29	vOTU29_258
vOTU29	vOTU29_259
vOTU29	vOTU29_260
vOTU29	vOTU29_261
vOTU29	vOTU29_262
vOTU29	vOTU29_263
vOTU29	vOTU29_264
vOTU29	vOTU29_265
vOTU29	vOTU29_266
vOTU29	vOTU29_267
vOTU29	vOTU29_268											VOG11108	REFSEQ hypothetical protein	1e-13	49.8	1.21
vOTU29	vOTU29_269
vOTU29	vOTU29_270
vOTU29	vOTU29_271
vOTU29	vOTU29_272
vOTU29	vOTU29_273
vOTU29	vOTU29_274
vOTU29	vOTU29_275											VOG15355	REFSEQ hypothetical protein	1.4e-11	42.8	0.35
vOTU29	vOTU29_276
vOTU29	vOTU29_277
vOTU29	vOTU29_278
vOTU29	vOTU29_279
vOTU29	vOTU29_280
vOTU30	vOTU30_1	K02959	RP-S16, MRPS16, rpsP; small subunit ribosomal protein S16	9e-39	132.7	0	PF00886.19	Ribosomal protein S16	4.5e-24	82.9	0
vOTU30	vOTU30_2	K02860	rimM; 16S rRNA processing protein RimM	9.7e-55	184.8	0	PF01782.18	RimM N-terminal domain	5.7e-24	82.7	0
vOTU30	vOTU30_3	K00554	trmD; tRNA (guanine37-N1)-methyltransferase [EC:2.1.1.228]	1.7e-111	371.6	0	PF01746.21	tRNA (Guanine-1)-methyltransferase	4.7e-61	204.5	0
vOTU30	vOTU30_4	K02884	RP-L19, MRPL19, rplS; large subunit ribosomal protein L19	4.9e-59	198.5	0	PF01245.20	Ribosomal protein L19	2e-46	155.1	0
vOTU30	vOTU30_5
vOTU30	vOTU30_6	K00567	ogt, MGMT; methylated-DNA-[protein]-cysteine S-methyltransferase [EC:2.1.1.63]	2.7e-48	163.7	0.01	PF01035.20	6-O-methylguanine DNA methyltransferase, DNA binding domain	9e-29	98	0.01	VOG07964	sp|Q5UNU9|MGMT_MIMIV Probable methylated-DNA--protein-cysteine methyltransferase	9.1e-27	92.6	0.01
vOTU30	vOTU30_7	K04763	xerD; integrase/recombinase XerD	4.5e-112	373.9	2.87	PF00589.22	Phage integrase family	1.4e-54	183.1	9.33	VOG00041	sp|O10330|VLF1_NPVOP Very late expression factor 1	1.1e-45	155.2	10
vOTU30	vOTU30_8	K21023	mucR; diguanylate cyclase [EC:2.7.7.65]	1e-174	581.5	0.01	PF00563.20	EAL domain	6.9e-76	253.5	0.01	VOG02375	sp|Q5PLI4|DGCQ_SALPA Probable diguanylate cyclase DgcQ	1.1e-34	118.5	0.21
vOTU30	vOTU30_9	K07090	K07090; uncharacterized protein	1.1e-28	99	0.01	PF01925.19	Sulfite exporter TauE/SafE	8.8e-32	109.2	0.01
vOTU30	vOTU30_10	K01633	folB; 7,8-dihydroneopterin aldolase/epimerase/oxygenase [EC:4.1.2.25 5.1.99.8 1.13.11.81]	1.9e-35	121.6	0	PF02152.18	Dihydroneopterin aldolase	1.6e-28	98.1	0
vOTU30	vOTU30_11	K08591	plsY; acyl phosphate:glycerol-3-phosphate acyltransferase [EC:2.3.1.275]	9.2e-78	260.7	0	PF02660.15	Glycerol-3-phosphate acyltransferase	3.4e-50	168.9	0
vOTU30	vOTU30_12
vOTU30	vOTU30_13	K01409	KAE1, tsaD, QRI7; N6-L-threonylcarbamoyladenine synthase [EC:2.3.1.234]	2.7e-140	467.3	0.02	PF00814.25	Glycoprotease family	6.6e-101	336.1	0.02	VOG06523	REFSEQ Threonylcarbamoyl AMP synthase	4.1e-48	162.6	0.05
vOTU30	vOTU30_14	K17218	sqr; sulfide:quinone oxidoreductase [EC:1.8.5.4]	2.4e-124	414.6	0	PF07992.14	Pyridine nucleotide-disulphide oxidoreductase	1.1e-16	59.5	0.07
vOTU30	vOTU30_15	K02970	RP-S21, MRPS21, rpsU; small subunit ribosomal protein S21	6.2e-22	76.9	0.04	PF01165.20	Ribosomal protein S21	3.3e-21	73.3	0.06
vOTU30	vOTU30_16	K02044	phnD; phosphonate transport system substrate-binding protein	4.8e-54	182.9	0	PF12974.7	ABC transporter, phosphonate, periplasmic substrate-binding protein	1.7e-48	163.9	0
vOTU30	vOTU30_17	K13590	dgcB; diguanylate cyclase [EC:2.7.7.65]	3.7e-64	216.1	0.01	PF00990.21	Diguanylate cyclase, GGDEF domain	2.6e-45	152.6	0.13	VOG02375	sp|Q5PLI4|DGCQ_SALPA Probable diguanylate cyclase DgcQ	7.7e-35	118.9	0.21
vOTU30	vOTU30_18	K09117	K09117; uncharacterized protein	3.4e-56	189.8	0.3	PF09424.10	Yqey-like protein	8.8e-58	193	0.16	VOG00617	REFSEQ hypothetical protein	2.2e-27	94.5	2.95
vOTU30	vOTU30_19	K02316	dnaG; DNA primase [EC:2.7.7.101]	7.6e-179	595.5	3.37	PF08275.11	DNA primase catalytic core, N-terminal domain	6.5e-42	141.2	0.05	VOG00056	sp|P04520|PRIM_BPT4 DNA primase	2.5e-67	226.6	10
vOTU30	vOTU30_20	K03086	rpoD; RNA polymerase primary sigma factor	2.7e-168	559.5	0.13	PF04546.13	Sigma-70, non-essential region	2.5e-66	222	0.01	VOG00140	sp|P33658|RPSG_CLOAB RNA polymerase sigma-G factor	1.3e-51	174.5	4.54
vOTU30	vOTU30_21	K11907	vasG, clpV; type VI secretion system protein VasG	0	1265.7	0	PF07724.14	AAA domain (Cdc48 subfamily)	3.6e-42	142.9	0.33	VOG01516	sp|P0ABH9|CLPA_ECOLI ATP-dependent Clp protease ATP-binding subunit ClpA	7.3e-110	366.8	1.16
vOTU30	vOTU30_22	K17733	cwlK; peptidoglycan LD-endopeptidase CwlK [EC:3.4.-.-]	4.1e-40	136.4	1.2	PF13539.6	D-alanyl-D-alanine carboxypeptidase	2e-13	49.2	0.57
vOTU30	vOTU30_23
vOTU30	vOTU30_24	K11906	vasD, lip; type VI secretion system protein VasD	2.7e-44	150.5	0	PF12790.7	Type VI secretion lipoprotein, VasD, EvfM, TssJ, VC_A0113	4.7e-29	99.1	0
vOTU30	vOTU30_25	K11893	impJ, vasE; type VI secretion system protein ImpJ	1.7e-118	395.5	0	PF05936.12	Bacterial Type VI secretion, VC_A0110, EvfL, ImpJ, VasE	3.1e-135	449.7	0
vOTU30	vOTU30_26	K11892	impK, ompA, vasF, dotU; type VI secretion system protein ImpK	2.8e-53	180.2	0	PF09850.9	Type VI secretion system protein DotU	5.2e-53	178.4	0
vOTU30	vOTU30_27	K11897	impF; type VI secretion system protein ImpF	2.7e-46	156.2	0	PF04965.14	Gene 25-like lysozyme	1e-19	68.7	1.37
vOTU30	vOTU30_28	K11896	impG, vasA; type VI secretion system protein ImpG	7.8e-195	648.4	0	PF05947.12	Type VI secretion system, TssF	7e-214	710.4	0
vOTU30	vOTU30_29	K11895	impH, vasB; type VI secretion system protein ImpH	7.8e-113	376.6	0	PF06996.11	Type VI secretion, TssG	1.9e-95	318.1	0
vOTU30	vOTU30_30	K11904	vgrG; type VI secretion system secreted protein VgrG	8.6e-191	634.9	0.02	PF05954.11	Phage late control gene D protein (GPD)	2.5e-87	291.6	1
vOTU30	vOTU30_31
vOTU30	vOTU30_32
vOTU30	vOTU30_33
vOTU30	vOTU30_34
vOTU30	vOTU30_35
vOTU30	vOTU30_36
vOTU30	vOTU30_37						PF05488.13	PAAR motif	2.4e-26	90.3	0.22	VOG01382	REFSEQ hypothetical protein	5.5e-19	67.1	0.19
vOTU30	vOTU30_38	K11902	impA; type VI secretion system protein ImpA	2.4e-99	332.2	0	PF06812.12	ImpA, N-terminal, type VI secretion system	7.7e-34	114.9	0
vOTU30	vOTU30_39	K07713	zraR, hydG; two-component system, NtrC family, response regulator HydG	4.1e-111	370.7	0	PF00158.26	Sigma-54 interaction domain	4e-61	204.2	0
vOTU30	vOTU30_40
vOTU30	vOTU30_41	K06907	K06907; uncharacterized protein	2.6e-151	503.9	2.77	PF04984.14	Phage tail sheath protein subtilisin-like domain	1.1e-17	63	2.17	VOG00295	sp|P13332|TSP_BPT4 Tail sheath protein	2.6e-58	196.6	10
vOTU30	vOTU30_42						PF06841.12	T4-like virus tail tube protein gp19	4e-46	154.8	1
vOTU30	vOTU30_43											VOG00981	sp|P17173|TAP51_BPT4 Baseplate hub assembly protein gp51	6.9e-13	47.4	10
vOTU30	vOTU30_44
vOTU30	vOTU30_45						PF14065.6	Protein of unknown function (DUF4255)	3.5e-46	155.7	0
vOTU30	vOTU30_46	K13525	VCP, CDC48; transitional endoplasmic reticulum ATPase	5.3e-31	106.2	0.34	PF00004.29	ATPase family associated with various cellular activities (AAA)	1.6e-27	95.1	2.06	VOG00496	sp|Q5Z974|FTSH1_ORYSJ ATP-dependent zinc metalloprotease FTSH 1, chloroplastic	8.1e-31	106.2	0.45
vOTU30	vOTU30_47
vOTU30	vOTU30_48						PF13699.6	Domain of unknown function (DUF4157)	2.7e-29	99.8	0
vOTU30	vOTU30_49						PF13699.6	Domain of unknown function (DUF4157)	1.5e-33	113.5	0
vOTU30	vOTU30_50						PF13699.6	Domain of unknown function (DUF4157)	5.3e-29	98.9	0
vOTU30	vOTU30_51
vOTU30	vOTU30_52
vOTU30	vOTU30_53
vOTU30	vOTU30_54
vOTU30	vOTU30_55
vOTU30	vOTU30_56	K06903	K06903; uncharacterized protein	2.2e-27	94.7	1.86	PF04965.14	Gene 25-like lysozyme	4.2e-14	50.7	1.37	VOG00326	sp|P09425|BP25_BPT4 Baseplate wedge protein gp25	2.3e-13	49	10
vOTU30	vOTU30_57											VOG01144	sp|P19060|BP06_BPT4 Baseplate wedge protein gp6	4.4e-25	87	10
vOTU30	vOTU30_58
vOTU31	vOTU31_1	K01371	CTSK; cathepsin K [EC:3.4.22.38]	1.7e-11	42.4	0.01	PF00112.23	Papain family cysteine protease	1.5e-13	49.9	0.02	VOG01193	sp|Q91CL9|CATV_NPVAP Viral cathepsin	8.9e-12	43.3	0.28
vOTU31	vOTU31_2
vOTU31	vOTU31_3
vOTU31	vOTU31_4						PF18722.1	MazG C-terminal domain	1.3e-76	255	0	VOG00248	sp|Q05247|VG37_BPML5 Gene 37 protein	2e-12	46.1	7.73
vOTU31	vOTU31_5
vOTU31	vOTU31_6
vOTU31	vOTU31_7						PF05838.12	Glycosyl hydrolase 108	3.2e-20	71	1.04	VOG03517	REFSEQ hypothetical protein	4.4e-44	148.8	3.19
vOTU31	vOTU31_8											VOG01946	REFSEQ hypothetical protein	4.2e-11	41.8	10
vOTU31	vOTU31_9											VOG03303	REFSEQ putative tail protein	3.7e-30	103.1	1
vOTU31	vOTU31_10
vOTU31	vOTU31_11
vOTU31	vOTU31_12
vOTU31	vOTU31_13
vOTU31	vOTU31_14
vOTU31	vOTU31_15
vOTU31	vOTU31_16	K03324	yjbB; phosphate:Na+ symporter	1.5e-164	547.6	0	PF02690.15	Na+/Pi-cotransporter	8.4e-46	154.1	0
vOTU31	vOTU31_17	K00570	pmtA; phosphatidylethanolamine/phosphatidyl-N-methylethanolamine N-methyltransferase [EC:2.1.1.17 2.1.1.71]	5.5e-31	106.6	0	PF13649.6	Methyltransferase domain	5.4e-21	73.7	0.01
vOTU31	vOTU31_18
vOTU31	vOTU31_19
vOTU31	vOTU31_20
vOTU31	vOTU31_21											VOG01417	sp|O31963|YOMU_BACSU SPBc2 prophage-derived uncharacterized protein YomU	3.5e-21	74.4	2.67
vOTU31	vOTU31_22
vOTU31	vOTU31_23
vOTU31	vOTU31_24						PF03864.15	Phage major capsid protein E	6.7e-98	326.5	2.1	VOG00744	sp|Q6KGI8|CAPSD_BPFO1 Major capsid protein	4.3e-52	176.1	9.32
vOTU31	vOTU31_25						PF02924.14	Bacteriophage lambda head decoration protein D	1.5e-16	59.1	1
vOTU32	vOTU32_1
vOTU32	vOTU32_2	K06909	xtmB; phage terminase large subunit	6.1e-23	80.2	4.5	PF03237.15	Terminase-like family	3.8e-12	44.9	2.85	VOG00381	sp|P54308|TERL_BPSPP Terminase, large subunit gp2	2e-45	153.8	8.34
vOTU32	vOTU32_3
vOTU32	vOTU32_4
vOTU32	vOTU32_5
vOTU32	vOTU32_6											VOG02784	REFSEQ head-to-tail joining protein	1.9e-83	279.5	1
vOTU32	vOTU32_7
vOTU32	vOTU32_8
vOTU32	vOTU32_9											VOG10775	REFSEQ hypothetical protein	1.4e-33	113.4	1.16
vOTU32	vOTU32_10											VOG23225	REFSEQ hypothetical protein	6e-16	57	0.07
vOTU32	vOTU32_11											VOG23226	REFSEQ capsid protein	6.5e-79	264	1
vOTU32	vOTU32_12	K01126	E3.1.4.46, glpQ, ugpQ; glycerophosphoryl diester phosphodiesterase [EC:3.1.4.46]	1.3e-32	111.9	0.23	PF01391.18	Collagen triple helix repeat (20 copies)	3.3e-26	89.4	3.08	VOG00433	REFSEQ hypothetical protein	1.1e-39	135.3	2.65
vOTU32	vOTU32_13
vOTU32	vOTU32_14
vOTU32	vOTU32_15											VOG01026	REFSEQ hypothetical protein	1.4e-16	59.6	2.88
vOTU32	vOTU32_16
vOTU32	vOTU32_17
vOTU32	vOTU32_18
vOTU32	vOTU32_19
vOTU33	vOTU33_1	K03553	recA; recombination protein RecA	3.1e-60	202.8	2.34	PF00154.21	recA bacterial DNA recombination protein	1.7e-52	177.1	1.81	VOG01109	sp|P04529|UVSX_BPT4 Recombination and repair protein	1.5e-59	200.4	10
vOTU33	vOTU33_2
vOTU33	vOTU33_3
vOTU33	vOTU33_4	K03547	sbcD, mre11; DNA repair protein SbcD/Mre11	2.4e-21	74.9	2.76						VOG01045	sp|P04521|EXO1_BPT4 Exonuclease subunit 1	2e-21	75.1	10
vOTU33	vOTU33_5	K03546	sbcC, rad50; DNA repair protein SbcC/Rad50	2.1e-47	160.6	3.31	PF13476.6	AAA domain	1.2e-12	47.3	1.11	VOG00654	sp|P04522|EXO2_BPT4 Exonuclease subunit 2	2.6e-45	154.1	10
vOTU33	vOTU33_6	K03430	phnW; 2-aminoethylphosphonate-pyruvate transaminase [EC:2.6.1.37]	4.2e-13	47.4	0
vOTU33	vOTU33_7	K06920	queC; 7-cyano-7-deazaguanine synthase [EC:6.3.4.20]	1.2e-33	115.1	0.47	PF06508.13	Queuosine biosynthesis protein QueC	2.6e-26	91	0.38	VOG00684	sp|A4XFR8|QUEC_CALS8 7-cyano-7-deazaguanine synthase	1.6e-16	59.2	2.27
vOTU33	vOTU33_8											VOG00767	sp|Q8QL48|Y306_SIRV1 Uncharacterized protein 306	5.9e-16	57.4	4.32
vOTU33	vOTU33_9	K03497	parB, spo0J; ParB family transcriptional regulator, chromosome partitioning protein	2.9e-15	54.8	1.4	PF02195.18	ParB-like nuclease domain	1.2e-15	56.1	0.65	VOG00153	REFSEQ hypothetical protein	7.2e-29	99.7	4.51
vOTU33	vOTU33_10
vOTU33	vOTU33_11	K01737	queD, ptpS, PTS; 6-pyruvoyltetrahydropterin/6-carboxytetrahydropterin synthase [EC:4.2.3.12 4.1.2.50]	2.6e-33	113.8	0.54	PF01242.19	6-pyruvoyl tetrahydropterin synthase	1.7e-30	104.1	0.53	VOG01126	sp|Q1RHI6|QUED_RICBR 6-carboxy-5,6,7,8-tetrahydropterin synthase	4.6e-35	119.5	1.36
vOTU33	vOTU33_12	K10026	queE; 7-carboxy-7-deazaguanine synthase [EC:4.3.99.3]	1.8e-24	85.1	0.45						VOG03363	sp|Q9ZCV2|QUEE_RICPR 7-carboxy-7-deazaguanine synthase	3.9e-12	45	1.49
vOTU33	vOTU33_13
vOTU33	vOTU33_14
vOTU33	vOTU33_15
vOTU33	vOTU33_16
vOTU33	vOTU33_17
vOTU33	vOTU33_18
vOTU33	vOTU33_19
vOTU33	vOTU33_20
vOTU33	vOTU33_21
vOTU33	vOTU33_22
vOTU33	vOTU33_23
vOTU33	vOTU33_24											VOG00677	sp|P10310|TERL_BPT3 Terminase, large subunit gp19	5.9e-42	142.5	10
vOTU33	vOTU33_25
vOTU33	vOTU33_26
vOTU33	vOTU33_27
vOTU33	vOTU33_28
vOTU33	vOTU33_29
vOTU33	vOTU33_30
vOTU33	vOTU33_31
vOTU33	vOTU33_32
vOTU33	vOTU33_33
vOTU33	vOTU33_34
vOTU33	vOTU33_35
vOTU33	vOTU33_36
vOTU33	vOTU33_37
vOTU33	vOTU33_38
vOTU33	vOTU33_39
vOTU33	vOTU33_40
vOTU33	vOTU33_41											VOG00213	sp|Q05220|PORTL_BPML5 Portal protein	1.7e-16	58.6	10
vOTU33	vOTU33_42
vOTU33	vOTU33_43
vOTU33	vOTU33_44
vOTU33	vOTU33_45	K19721	COL5AS; collagen, type V/XI/XXIV/XXVII, alpha	1e-96	323	1.85	PF01391.18	Collagen triple helix repeat (20 copies)	8.3e-59	193.8	3.08	VOG01208	sp|Q5UQ13|COLL2_MIMIV Collagen-like protein 2	8.7e-87	289.3	0.6
vOTU34	vOTU34_1	K02456	gspG; general secretion pathway protein G	1.9e-16	59.3	0						VOG00558	REFSEQ hypothetical protein	2.7e-13	49.1	1.15
vOTU34	vOTU34_2
vOTU34	vOTU34_3
vOTU34	vOTU34_4
vOTU34	vOTU34_5
vOTU34	vOTU34_6
vOTU34	vOTU34_7
vOTU34	vOTU34_8						PF14018.6	Domain of unknown function (DUF4234)	1.2e-13	49.5	0
vOTU34	vOTU34_9
vOTU34	vOTU34_10
vOTU34	vOTU34_11											VOG02632	REFSEQ gp14	2e-20	71.3	8.4
vOTU34	vOTU34_12	K06400	spoIVCA; site-specific DNA recombinase	1e-64	217.9	2.76	PF00239.21	Resolvase, N terminal domain	1.6e-26	91.7	3.05	VOG00520	sp|P03015|GIN_BPMU Serine recombinase gin	9e-88	293.8	10
vOTU34	vOTU34_13	K01507	ppa; inorganic pyrophosphatase [EC:3.6.1.1]	3.8e-42	143.3	0.02	PF00719.19	Inorganic pyrophosphatase	5.3e-50	167.9	0.02
vOTU34	vOTU34_14	K07653	mprB; two-component system, OmpR family, sensor histidine kinase MprB [EC:2.7.13.3]	2.2e-147	490.5	0	PF02518.26	Histidine kinase-, DNA gyrase B-, and HSP90-like ATPase	2.1e-22	78.3	0.09
vOTU34	vOTU34_15	K07669	mprA; two-component system, OmpR family, response regulator MprA	2.8e-109	362.5	0	PF00072.24	Response regulator receiver domain	6.1e-33	111.9	0.06	VOG09424	REFSEQ EsV-1-65	1.9e-13	48	0.06
vOTU34	vOTU34_16	K18688	fadD19; 3-oxocholest-4-en-26-oate---CoA ligase [EC:6.2.1.42]	2.9e-198	658.2	0	PF00501.28	AMP-binding enzyme	1.8e-49	167.1	0.02
vOTU34	vOTU34_17	K06075	slyA; MarR family transcriptional regulator, transcriptional regulator for hemolysin	4.8e-16	57.5	0	PF01047.22	MarR family	7.8e-12	43.5	0
vOTU34	vOTU34_18	K07684	narL; two-component system, NarL family, nitrate/nitrite response regulator NarL	1e-44	151.6	0.01	PF00196.19	Bacterial regulatory proteins, luxR family	3.1e-18	63.6	0.1
[truncated: 1,997 more rows]

## Sheet: Table S6
Supplementary Data 6 | DRAM-v annotations of the 75 P-acquisition vOTUs identified in this study.
vOTU_ID	Gene_ID	Identified as P-acquisition AMGs	Gene_position	Start_position	End_position	Strandedness	Rank	KEGG_genes_ID	Ko_ID	KEGG_hit	KEGG_RBH	KEGG_identity	KEGG_bitScore	KEGG_eVal	Viral_ID	Viral_hit	Viral_RBH	Viral_identity	Viral_bitScore	Viral_eVal	Peptidase_id	Peptidase_family	Peptidase_hit	Peptidase_RBH	Peptidase_identity	Peptidase_bitScore	Peptidase_eVal	Pfam_hits	Cazy_ID	Cazy_hits	Vogdb_id	Vogdb_hits	Vogdb_categories	Heme_regulatory_motif_count	Virsorter_category	Auxiliary_score	IS_transposon	AMG_flags
vOTU1	vOTU1_1		1	1	1263	1	C	mcs:DR90_282		mcs:DR90_282 no KO assigned | (GenBank) hypothetical protein (A)	FALSE	0.241	75	3.623e-11																				0	2	5	FALSE	F
vOTU1	vOTU1_2		2	1345	1956	-1	C	nal:B005_4756		nal:B005_4756 no KO assigned | (GenBank) putative aminoglycoside-2''-adenylyltransferase (A)	FALSE	0.484	174	1.54e-46														Aminoglycoside-2''-adenylyltransferase [PF10706.12]						0	2	4	FALSE	F
vOTU1	vOTU1_3		3	2025	2528	-1	E																											0	2	4	FALSE	F
vOTU1	vOTU1_4		4	2592	3278	-1	E																											0	2	4	FALSE	F
vOTU1	vOTU1_5		5	3422	6358	1	A	gba:J421_1538		gba:J421_1538 no KO assigned | (GenBank) transcriptional activator domain-containing protein (A)	TRUE	0.33	520	2.159e-153														Bacterial transcriptional activator domain [PF03704.20]						0	2	4	FALSE	F
vOTU1	vOTU1_6		6	6620	8995	1	A	gba:J421_4104		gba:J421_4104 no KO assigned | (GenBank) Ig domain protein group 2 domain protein (A)	TRUE	0.363	456	4.989e-134														Bacterial Ig-like domain (group 2) [PF02368.21]						0	0	4	FALSE	F
vOTU1	vOTU1_7	ppa	7	9037	9672	-1	C	cap:CLDAP_25100	K01507	cap:CLDAP_25100 K01507 inorganic pyrophosphatase [EC:3.6.1.1] | (GenBank) ppa; inorganic pyrophosphatase (A)	FALSE	0.745	297	8.717e-89														Inorganic pyrophosphatase [PF00719.22]						0	2	1	FALSE	MKF
vOTU1	vOTU1_8		8	9714	11681	-1	A	gba:J421_1742		gba:J421_1742 no KO assigned | (GenBank) acyltransferase 3 (A)	TRUE	0.642	832	1.347e-265														SGNH domain (fused to AT3 domains) [PF19040.3]; Acyltransferase family [PF01757.25]			VOG00096	sp|P21542|CARE_STRTH 4''-mycarosyl isovaleryl-CoA transferase; Xh	Xh	0	0	4	FALSE	F
vOTU1	vOTU1_9		9	11905	12033	1	C	gba:J421_5522		gba:J421_5522 no KO assigned | (GenBank) hypothetical protein (A)	FALSE	0.853	77	8.394e-16																				0	2	4	FALSE	F
vOTU1	vOTU1_10		10	12045	12803	-1	C	gba:J421_6080		gba:J421_6080 no KO assigned | (GenBank) hypothetical protein (A)	FALSE	0.639	306	2.808e-91																				0	2	4	FALSE	F
vOTU1	vOTU1_11		11	12975	13724	1	C	abac:LuPra_01207		abac:LuPra_01207 no KO assigned | (GenBank) hypothetical protein (A)	FALSE	0.458	192	5.122e-52														Domain of unknown function (DUF4956) [PF16316.8]						0	2	4	FALSE	F
vOTU1	vOTU1_12		12	13747	13914	1	E																											0	2	5	FALSE	F
vOTU2	vOTU2_1		1	1	174	1	C	nio:NITINOP_3147	K06886	nio:NITINOP_3147 K06886 hemoglobin | (GenBank) Hemoglobin-like protein (fragment) (A)	FALSE	0.654	73	4.406e-14														Bacterial-like globin [PF01152.24]						0	2	5	FALSE	F
vOTU2	vOTU2_2		2	221	1165	-1	C	sus:Acid_0083		sus:Acid_0083 no KO assigned | (GenBank) Phosphatidylserine/phosphatidylglycerophosphate/cardiolipin synthases and related enzymes-like protein (A)	FALSE	0.587	314	7.276e-93														PLD-like domain [PF13091.9]						0	2	4	FALSE	MKF
vOTU2	vOTU2_3		3	1187	1936	-1	C	abac:LuPra_01207		abac:LuPra_01207 no KO assigned | (GenBank) hypothetical protein (A)	FALSE	0.475	197	1.627e-53														Domain of unknown function (DUF4956) [PF16316.8]						0	2	4	FALSE	F
vOTU2	vOTU2_4		4	2093	2851	1	C	gba:J421_6080		gba:J421_6080 no KO assigned | (GenBank) hypothetical protein (A)	FALSE	0.606	297	3.915e-88																				0	2	4	FALSE	F
vOTU2	vOTU2_5		5	2912	3037	1	E																											0	2	4	FALSE	F
vOTU2	vOTU2_6		6	3217	5184	1	C	gba:J421_1742		gba:J421_1742 no KO assigned | (GenBank) acyltransferase 3 (A)	FALSE	0.638	826	1.5e-263														SGNH domain (fused to AT3 domains) [PF19040.3]; Acyltransferase family [PF01757.25]			VOG00096	sp|P21542|CARE_STRTH 4''-mycarosyl isovaleryl-CoA transferase; Xh	Xh	0	0	4	FALSE	F
vOTU2	vOTU2_7	ppa	7	5226	5876	1	C	cap:CLDAP_25100	K01507	cap:CLDAP_25100 K01507 inorganic pyrophosphatase [EC:3.6.1.1] | (GenBank) ppa; inorganic pyrophosphatase (A)	FALSE	0.744	302	1.325e-90														Inorganic pyrophosphatase [PF00719.22]						0	2	1	FALSE	MK
vOTU2	vOTU2_8		8	5879	8251	-1	C	gba:J421_4104		gba:J421_4104 no KO assigned | (GenBank) Ig domain protein group 2 domain protein (A)	FALSE	0.361	460	2.198e-135							MER0255370	U69	MER0255370 - family U69 unassigned peptidases (Zobellia galactanivorans) [U69.UPW]#U69#{peptidase unit: 916-1202}~source YP_004737180~	FALSE	0.214	73	1.844e-11	Bacterial Ig-like domain (group 2) [PF02368.21]			VOG04050	sp|P85991|IGLVP_BPSK9 Ig-like virion protein; Xs	Xs	0	0	4	FALSE	VMF
vOTU2	vOTU2_9		9	8430	8936	1	C	rbar:AWN76_012735		rbar:AWN76_012735 no KO assigned | (GenBank) hypothetical protein (A)	FALSE	0.664	221	2.441e-63														DinB family [PF05163.15]; DinB superfamily [PF12867.10]						0	2	4	FALSE	F
vOTU2	vOTU2_10		10	8947	11889	-1	C	gba:J421_1538		gba:J421_1538 no KO assigned | (GenBank) transcriptional activator domain-containing protein (A)	FALSE	0.327	511	3.667e-150														Bacterial transcriptional activator domain [PF03704.20]						0	2	4	FALSE	F
vOTU2	vOTU2_11		11	12029	12412	1	E																											0	2	5	FALSE	F
vOTU3	vOTU3_1		1	1	2274	1	C	vg:40086238		vg:40086238 no KO assigned | (RefSeq) 26, FDI28_gp88; Arthrobacter phage Molivia; terminase large subunit (A)	FALSE	0.401	313	2.309e-86																	VOG06525	sp|Q05219|VG13_BPML5 Gene 13 protein; Xu	Xu	0	0	5	FALSE	F
vOTU3	vOTU3_2		2	2366	2662	1	E																											0	2	1	FALSE	F
vOTU3	vOTU3_3		3	2663	3046	1	E																											0	2	1	FALSE	F
vOTU3	vOTU3_4		4	3199	4899	1	C	vg:40079075		vg:40079075 no KO assigned | (RefSeq) 23, FDH66_gp80; Arthrobacter phage Amigo; portal protein (A)	FALSE	0.327	231	6.487e-61																	VOG23558	REFSEQ portal protein; Xu	Xu	0	1	1	FALSE	F
vOTU3	vOTU3_5		5	4985	6064	1	C	xce:Xcel_0537		xce:Xcel_0537 no KO assigned | (GenBank) hypothetical protein (A)	FALSE	0.373	111	4.038e-23																	VOG02189	REFSEQ hypothetical protein; Xu	Xu	0	1	1	FALSE	F
vOTU3	vOTU3_6		6	6064	6540	1	E																											0	2	1	FALSE
vOTU3	vOTU3_7		7	6555	8009	1	C	vg:40086242		vg:40086242 no KO assigned | (RefSeq) 30, FDI28_gp84; Arthrobacter phage Molivia; major capsid protein (A)	FALSE	0.383	236	1.397e-63																	VOG24275	REFSEQ hypothetical protein; Xu	Xu	0	1	1	FALSE
vOTU3	vOTU3_8		8	8331	8693	-1	E																											0	2	1	FALSE
vOTU3	vOTU3_9		9	9081	9605	1	C	vg:40079079		vg:40079079 no KO assigned | (RefSeq) 27, FDH66_gp76; Arthrobacter phage Amigo; hypothetical protein (A)	FALSE	0.417	95	1.25e-19																	VOG07661	REFSEQ hypothetical protein; Xu	Xu	0	1	1	FALSE
vOTU3	vOTU3_10		10	9755	10204	1	D																					Family of unknown function (DUF6093) [PF19586.2]						0	2	1	FALSE
vOTU3	vOTU3_11		11	10204	10629	1	E																											0	2	1	FALSE
vOTU3	vOTU3_12		12	10764	11408	1	E																											0	2	1	FALSE
vOTU3	vOTU3_13		13	11532	12110	1	C	vg:40086249		vg:40086249 no KO assigned | (RefSeq) 37, FDI28_gp77; Arthrobacter phage Molivia; major tail protein (A)	FALSE	0.405	128	9.043e-31																	VOG00756	REFSEQ major tail protein; Xu	Xu	0	1	1	FALSE
vOTU3	vOTU3_14		14	12227	13003	1	E																											0	2	1	FALSE
vOTU3	vOTU3_15		15	12966	13373	1	C	vg:40079085		vg:40079085 no KO assigned | (RefSeq) 35, FDH66_gp68; Arthrobacter phage Amigo; tail assembly chaperone (A)	FALSE	0.392	90	1.265e-18																				0	1	1	FALSE
vOTU3	vOTU3_16		16	13396	18723	1	C	vg:40079152		vg:40079152 no KO assigned | (RefSeq) 36, FDH66_gp67; Arthrobacter phage Amigo; tapemeasure protein (A)	FALSE	0.284	192	2.141e-45	YP_010246141.1	YP_010246141.1 tape measure protein [Gordonia phage Rabbitrun]	FALSE	0.768	72	3.362e-12											VOG01232	REFSEQ hypothetical protein; Xu	Xu	0	0	1	FALSE
vOTU3	vOTU3_17		17	18723	19613	1	C	noa:BKM31_15965		noa:BKM31_15965 no KO assigned | (GenBank) hypothetical protein (A)	FALSE	0.211	72	1.137e-10																				0	2	1	FALSE
vOTU3	vOTU3_18		18	19615	22377	1	C	nal:B005_2762		nal:B005_2762 no KO assigned | (GenBank) hypothetical protein (A)	FALSE	0.288	236	5.659e-60																				0	2	1	FALSE
vOTU3	vOTU3_19		19	22386	22865	1	E																											0	2	1	FALSE
vOTU3	vOTU3_20		20	22862	23281	1	C	mau:Micau_3278		mau:Micau_3278 no KO assigned | (GenBank) proteinase inhibitor I16 subtilisin-type inhibitor (A)	FALSE	0.342	76	8.902e-14							MER0019968	I16	MER0019968 - SIL-15 inhibitor ({Streptomyces bikiniensis}) (Streptomyces orinoci) [I16.016]#I16#{inhibitor unit: 1-109}~source SSI_STRON~	FALSE	0.415	72	8.072e-14	Subtilisin inhibitor-like [PF00720.20]						0	2	1	FALSE	M
vOTU3	vOTU3_21		21	23349	23843	-1	E																								VOG00856	REFSEQ hypothetical protein; Xu	Xu	0	1	1	FALSE
vOTU3	vOTU3_22		22	24073	26184	-1	C	vg:26644210	K02335	vg:26644210 K02335 DNA polymerase I [EC:2.7.7.7] | (RefSeq) AVT91_p56; Streptomyces phage phiSAJS1; DNA polymerase I (A)	FALSE	0.258	237	1.261e-61	YP_009199559.1	YP_009199559.1 DNA polymerase [Mycobacterium phage Rufus]	FALSE	0.208	70	3.025e-12								DNA polymerase family A [PF00476.23]			VOG00028	sp|O64235|DPOL_BPMD2 DNA polymerase; XhXr	Xh;Xr	0	1	1	FALSE	V
vOTU3	vOTU3_23		23	26194	27126	-1	E																											0	2	1	FALSE
vOTU3	vOTU3_24		24	27148	29439	-1	C	vg:40086270		vg:40086270 no KO assigned | (RefSeq) 58, FDI28_gp56; Arthrobacter phage Molivia; DNA primase (A)	FALSE	0.236	225	3.169e-57														RepB DNA-primase from phage plasmid [PF16793.8]			VOG01209	REFSEQ hypothetical protein; Xu	Xu	0	1	1	FALSE
vOTU3	vOTU3_25		25	29548	31077	-1	E																											0	2	1	FALSE
vOTU3	vOTU3_26		26	31157	32374	-1	C	jde:Jden_2282		jde:Jden_2282 no KO assigned | (GenBank) hypothetical protein (A)	FALSE	0.321	104	2.315e-20																				0	1	1	FALSE
vOTU3	vOTU3_27		27	32494	33225	-1	C	saq:Sare_3782		saq:Sare_3782 no KO assigned | (GenBank) hypothetical protein (A)	FALSE	0.23	65	7.762e-09																	VOG01414	sp|Q8QL42|Y207_SIRV1 Uncharacterized protein 207; Xu	Xu	0	1	1	FALSE
vOTU3	vOTU3_28		28	33269	33970	-1	C	pvo:PVOR_19519		pvo:PVOR_19519 no KO assigned | (GenBank) hypothetical protein (A)	FALSE	0.253	79	1.216e-13																				0	1	1	FALSE
vOTU3	vOTU3_29		29	33970	34233	-1	E																											0	2	1	FALSE
vOTU3	vOTU3_30		30	34230	34670	-1	E																											0	2	1	FALSE
vOTU3	vOTU3_31		31	34667	35206	-1	E																											0	2	1	FALSE
vOTU3	vOTU3_32		32	35317	35457	-1	E																											0	2	1	FALSE
vOTU3	vOTU3_33		33	35557	35646	-1	E																											0	2	1	FALSE
vOTU3	vOTU3_34		34	35748	37301	-1	C	mchi:AN480_27895		mchi:AN480_27895 no KO assigned | (GenBank) DNA helicase (A)	FALSE	0.389	314	1.391e-89	YP_010356252.1	YP_010356252.1 MAG: hypothetical protein M1M20_gp083 [Dompiswa phage TSP7_1]	FALSE	0.256	170	3.685e-44								UvrD/REP helicase N-terminal domain [PF00580.24]; AAA domain [PF13245.9]; UvrD-like helicase C-terminal domain [PF13361.9]; UvrD-like helicase C-terminal domain [PF13538.9]			VOG03194	sp|Q9USU3|FBH1_SCHPO F-box DNA helicase protein 1; Xh	Xh	0	1	1	FALSE
vOTU3	vOTU3_35		35	37353	37568	-1	E																											0	2	1	FALSE
vOTU3	vOTU3_36		36	37843	38070	-1	C	sro:Sros_4237	K07727	sro:Sros_4237 K07727 putative transcriptional regulator | (GenBank) putative transcriptional regulator, XRE family (A)	FALSE	0.654	97	3.01e-22														Cro/C1-type HTH DNA-binding domain [PF13443.9]						0	2	1	FALSE
vOTU3	vOTU3_37		37	38067	38675	-1	E																											0	2	1	FALSE
vOTU3	vOTU3_38		38	38825	39025	-1	E																											0	2	1	FALSE
vOTU3	vOTU3_39		39	39018	39398	-1	E																											0	2	1	FALSE
vOTU3	vOTU3_40		40	39395	40063	-1	D																					Family of unknown function (DUF6195) [PF19695.2]						0	2	1	FALSE
vOTU3	vOTU3_41		41	40075	40269	-1	E																											0	2	1	FALSE
vOTU3	vOTU3_42		42	40266	40598	-1	E																											0	2	1	FALSE
vOTU3	vOTU3_43		43	40595	40969	-1	E																											0	2	1	FALSE
vOTU3	vOTU3_44		44	41062	41832	-1	C	vg:40079149		vg:40079149 no KO assigned | (RefSeq) 71, FDH66_gp34; Arthrobacter phage Amigo; helicase (A)	FALSE	0.253	79	3.678e-13	YP_009277790.1	YP_009277790.1 helicase [Gordonia phage Terapin]	FALSE	0.325	61	2.693e-10								SNF2-related domain [PF00176.26]						0	1	1	FALSE
vOTU3	vOTU3_45		45	41952	42284	1	E																											0	2	1	FALSE
vOTU3	vOTU3_46		46	42632	44110	-1	E																											0	2	1	FALSE
vOTU3	vOTU3_47		47	44499	45044	-1	E																											0	2	1	FALSE
vOTU3	vOTU3_48		48	45162	45518	1	E																											0	2	1	FALSE
vOTU3	vOTU3_49		49	45515	46678	-1	C	slc:SL103_09775		slc:SL103_09775 no KO assigned | (GenBank) transcriptional regulator (A)	FALSE	0.616	462	7.658e-143														MalT-like TPR region [PF17874.4]			VOG25032	REFSEQ transcriptional regulator; Xu	Xu	0	2	1	FALSE
vOTU3	vOTU3_50		50	46988	47227	-1	E																											0	2	1	FALSE
vOTU3	vOTU3_51		51	47243	47794	-1	C	scb:SCAB_87381		scb:SCAB_87381 no KO assigned | (GenBank) putative secreted protein (A)	FALSE	0.637	228	1.641e-65																				0	1	1	FALSE
vOTU3	vOTU3_52		52	47835	48284	-1	C	scb:SCAB_87391		scb:SCAB_87391 no KO assigned | (GenBank) hypothetical protein (A)	FALSE	0.586	149	1.233e-38																				0	2	1	FALSE
vOTU3	vOTU3_53		53	48463	48732	-1	E																											0	2	1	FALSE
vOTU3	vOTU3_54		54	48729	48980	-1	E																											0	2	1	FALSE
vOTU3	vOTU3_55		55	49106	49381	-1	E																											0	2	1	FALSE
vOTU3	vOTU3_56		56	49472	49822	-1	E																											0	2	1	FALSE
vOTU3	vOTU3_57		57	49984	51039	-1	C	sgu:SGLAU_32765		sgu:SGLAU_32765 no KO assigned | (GenBank) Bifunctional DNA primase/polymerase (A)	FALSE	0.277	135	4.562e-31	YP_009016427.1	YP_009016427.1 hypothetical protein CL76_gp38 [Mycobacterium phage Larva]	FALSE	0.219	60	1.205e-09								Bifunctional DNA primase/polymerase, N-terminal [PF09250.14]						0	2	1	FALSE
vOTU3	vOTU3_58		58	51196	51549	1	E																											0	2	1	FALSE
vOTU3	vOTU3_59		59	51605	51811	-1	E																											0	2	1	FALSE
vOTU3	vOTU3_60		60	51823	52587	-1	C	salu:DC74_p00004		salu:DC74_p00004 no KO assigned | (GenBank) hypothetical protein (A)	FALSE	0.466	108	5.473e-23														Bacterial regulatory proteins, gntR family [PF00392.24]						0	2	1	FALSE
vOTU3	vOTU3_61		61	52730	53206	1	E																											0	2	1	FALSE
vOTU3	vOTU3_62		62	53268	54032	-1	C	nsr:NS506_01284		nsr:NS506_01284 no KO assigned | (GenBank) hypothetical protein (A)	FALSE	0.357	151	1.13e-37	YP_009225906.1	YP_009225906.1 phosphoesterase [Streptomyces phage Jay2Jay]	FALSE	0.321	118	1.974e-29								Calcineurin-like phosphoesterase [PF00149.31]			VOG00249	sp|Q5UQ73|YL509_MIMIV Uncharacterized protein L509; Xu	Xu	0	1	1	FALSE
vOTU3	vOTU3_63		63	54175	54558	-1	E																											0	2	1	FALSE
vOTU3	vOTU3_64		64	54692	55318	-1	E																											0	2	1	FALSE
vOTU3	vOTU3_65		65	55315	56163	-1	E																											0	2	1	FALSE
vOTU3	vOTU3_66		66	56409	56549	-1	E																											0	2	1	FALSE
vOTU3	vOTU3_67		67	56549	56833	-1	E																											0	2	1	FALSE
vOTU3	vOTU3_68		68	56812	57003	-1	E																											1	2	1	FALSE
vOTU3	vOTU3_69		69	57091	58401	-1	E																											0	2	1	FALSE
vOTU3	vOTU3_70		70	59075	59359	1	E																											0	2	1	FALSE
vOTU3	vOTU3_71		71	59371	59658	-1	E																											0	2	1	FALSE
vOTU3	vOTU3_72		72	60011	62101	1	C	vg:26627323		vg:26627323 no KO assigned | (RefSeq) AVT62_gp71; Streptomyces phage TP1604; FtsK (A)	FALSE	0.273	185	8.728e-45														FtsK/SpoIIIE family [PF01580.21]			VOG15821	sp|P22409|TRA_STRLI Protein Tra; Xh	Xh	0	1	1	FALSE
vOTU3	vOTU3_73		73	62204	62491	1	C	stsi:A4E84_00385	K18955	stsi:A4E84_00385 K18955 WhiB family transcriptional regulator, redox-sensing transcriptional regulator | (GenBank) WhiB family transcriptional regulator (A)	FALSE	0.599	108	2.055e-25	YP_009303893.1	YP_009303893.1 transcription factor [Mycobacterium phage Brocalys]	FALSE	0.502	68	6.944e-15								Transcription factor WhiB [PF02467.19]			VOG00332	REFSEQ hypothetical protein; Xu	Xu	0	1	1	FALSE
vOTU3	vOTU3_74		74	62611	63009	-1	E																											0	2	1	FALSE
vOTU3	vOTU3_75		75	63079	63564	1	E																											0	2	1	FALSE
vOTU3	vOTU3_76		76	63561	63929	1	C	kit:CFP65_0631		kit:CFP65_0631 no KO assigned | (GenBank) hypothetical protein (A)	FALSE	0.513	95	1.691e-20																				0	2	1	FALSE
vOTU3	vOTU3_77		77	63939	64124	1	E																											0	2	1	FALSE
vOTU3	vOTU3_78		78	64265	64627	-1	E																											0	2	1	FALSE
vOTU3	vOTU3_79		79	64624	65049	-1	E																											0	2	1	FALSE
vOTU3	vOTU3_80		80	65106	65447	1	E																											0	2	1	FALSE
vOTU3	vOTU3_81		81	65444	65641	1	E																											0	2	1	FALSE
vOTU3	vOTU3_82		82	65701	66315	-1	C	afs:AFR_26615	K03710	afs:AFR_26615 K03710 GntR family transcriptional regulator | (GenBank) GntR family transcriptional regulator (A)	FALSE	0.241	67	7.81e-10														Bacterial regulatory proteins, gntR family [PF00392.24]; UTRA domain [PF07702.16]						0	2	1	FALSE
vOTU3	vOTU3_83		83	66435	66623	1	E																											0	2	1	FALSE
vOTU3	vOTU3_84		84	66623	67177	1	E																											0	2	1	FALSE
vOTU3	vOTU3_85		85	67181	67642	1	C	nal:B005_1480		nal:B005_1480 no KO assigned | (GenBank) acetyltransferase family protein (A)	FALSE	0.288	66	3.58e-10														Acetyltransferase (GNAT) domain [PF13302.10]; Acetyltransferase (GNAT) domain [PF13420.10]; Acetyltransferase (GNAT) family [PF00583.28]						0	2	1	FALSE
vOTU3	vOTU3_86		86	67702	68142	-1	E																											0	2	1	FALSE
vOTU3	vOTU3_87		87	68271	68390	-1	E																											0	2	1	FALSE
vOTU3	vOTU3_88		88	68428	68520	-1	E																											0	2	1	FALSE
vOTU3	vOTU3_89		89	68542	68802	-1	E																											0	2	1	FALSE
vOTU3	vOTU3_90		90	68799	69032	-1	E																											0	2	1	FALSE
vOTU3	vOTU3_91		91	69029	70678	-1	C	vg:40079149		vg:40079149 no KO assigned | (RefSeq) 71, FDH66_gp34; Arthrobacter phage Amigo; helicase (A)	FALSE	0.281	201	3.202e-51	YP_009012216.1	YP_009012216.1 hypothetical protein CL65_gp077 [Mycobacterium phage Patience]	FALSE	0.182	87	9.162e-18								SNF2-related domain [PF00176.26]; Type III restriction enzyme, res subunit [PF04851.18]						0	1	1	FALSE
vOTU3	vOTU3_92		92	70683	71435	-1	E																											0	2	1	FALSE
vOTU3	vOTU3_93		93	71448	71813	-1	E																											0	2	1	FALSE
vOTU3	vOTU3_94		94	71843	72022	-1	E																											0	2	1	FALSE
vOTU3	vOTU3_95		95	72118	73140	-1	C	stri:C7M71_008620		stri:C7M71_008620 no KO assigned | (GenBank) peptidase M4 family protein (A)	FALSE	0.491	308	2.325e-90							MER1194611	M04	MER1194611 - family M4 unassigned peptidases (Phycicoccus sp. Root101) [M04.UPW]#M04#{peptidase unit: 63-362}~source WP_082553241~	FALSE	0.543	292	2.556e-86	Thermolysin metallopeptidase, alpha-helical domain [PF02868.18]; Thermolysin metallopeptidase, catalytic domain [PF01447.21]						0	2	1	FALSE	M
vOTU3	vOTU3_96		96	73170	74069	1	E																											0	1	1	FALSE
vOTU3	vOTU3_97		97	74079	74906	1	E																											0	2	1	FALSE
vOTU3	vOTU3_98		98	74906	75556	1	C	shy:SHJG_p205		shy:SHJG_p205 no KO assigned | (GenBank) putative acetyltransferase (A)	FALSE	0.254	83	6.881e-15																				0	2	1	FALSE
vOTU3	vOTU3_99		99	75538	76041	-1	E																											0	2	1	FALSE
vOTU3	vOTU3_100		100	76143	77192	-1	C	stsi:A4E84_01405		stsi:A4E84_01405 no KO assigned | (GenBank) hypothetical protein (A)	FALSE	0.53	343	2.49e-102																	VOG01926	REFSEQ hypothetical protein; Xu	Xu	0	1	1	FALSE
vOTU3	vOTU3_101		101	77376	77585	-1	E																											0	2	1	FALSE
vOTU3	vOTU3_102		102	77596	77697	-1	E																											0	2	1	FALSE
vOTU3	vOTU3_103		103	77694	78251	-1	C	strc:AA958_11475		strc:AA958_11475 no KO assigned | (GenBank) peptidase (A)	FALSE	0.562	142	8.515e-36	YP_002941885.1	YP_002941885.1 lysin A [Mycobacterium phage Angel]	FALSE	0.352	73	5.266e-15	MER0275391	M23B	MER0275391 - subfamily M23B unassigned peptidases (Streptomyces albus) [M23.UPB]#M23B#{peptidase unit: 252-435}~source EFE79867~	FALSE	0.562	137	1.454e-35	Peptidase family M23 [PF01551.25]						0	2	1	FALSE	P
vOTU3	vOTU3_104		104	78256	78435	-1	E																											0	2	1	FALSE
vOTU3	vOTU3_105		105	78445	78972	-1	C	sxi:SXIM_51890		sxi:SXIM_51890 no KO assigned | (GenBank) Lytic transglycosylase catalytic (A)	FALSE	0.537	113	5.223e-26	YP_010246271.1	YP_010246271.1 tape measure protein [Gordonia phage Octobien14]	FALSE	0.555	77	1.297e-16														0	0	1	FALSE
vOTU3	vOTU3_106		106	79084	79830	-1	E																											0	2	1	FALSE
vOTU3	vOTU3_107		107	79830	80009	-1	E																											0	2	1	FALSE
vOTU3	vOTU3_108		108	80039	80392	-1	E																											0	2	1	FALSE
vOTU3	vOTU3_109		109	80407	80553	-1	E																											0	2	1	FALSE
vOTU3	vOTU3_110		110	80543	80884	-1	E																											0	2	1	FALSE
vOTU3	vOTU3_111		111	81058	81312	1	E																											0	2	1	FALSE
vOTU3	vOTU3_112		112	81394	83040	-1	C	sgs:AVL59_17780	K00274	sgs:AVL59_17780 K00274 monoamine oxidase [EC:1.4.3.4] | (GenBank) flavin-binding oxidoreductase (A)	FALSE	0.343	349	3.922e-101														Flavin containing amine oxidoreductase [PF01593.27]; NAD(P)-binding Rossmann-like domain [PF13450.9]; FAD binding domain [PF01494.22]; HI0933-like protein [PF03486.17]; Pyridine nucleotide-disulphide oxidoreductase [PF00070.30]; FAD dependent oxidoreductase [PF01266.27]; Pyridine nucleotide-disulphide oxidoreductase [PF07992.17]						0	2	1	FALSE
vOTU3	vOTU3_113		113	83037	83765	-1	C	kab:B7C62_28025		kab:B7C62_28025 no KO assigned | (GenBank) N-acetylmuramoyl-L-alanine amidase (A)	FALSE	0.619	272	1.423e-79	YP_009225774.1	YP_009225774.1 LysM-like peptidoglycan binding protein [Streptomyces phage Jay2Jay]	FALSE	0.348	128	3.122e-33								N-acetylmuramoyl-L-alanine amidase [PF01510.28]			VOG02014	REFSEQ lysin A; Xu	Xu	0	0	1	FALSE
vOTU3	vOTU3_114		114	83865	84128	-1	E																											0	2	1	FALSE
vOTU3	vOTU3_115		115	84204	84614	-1	D																					Family of unknown function (DUF6205) [PF19708.2]						0	2	1	FALSE
vOTU3	vOTU3_116		116	84774	85013	-1	E																											0	2	1	FALSE
vOTU3	vOTU3_117		117	85027	85164	-1	E																											0	2	1	FALSE
vOTU3	vOTU3_118		118	85285	85470	-1	E																											0	2	1	FALSE
vOTU3	vOTU3_119		119	85490	85975	-1	E																											0	2	1	FALSE
vOTU3	vOTU3_120		120	85972	86331	-1	E																											0	2	1	FALSE
vOTU3	vOTU3_121		121	86328	86678	-1	E																											0	2	1	FALSE
vOTU3	vOTU3_122		122	86680	87123	-1	E																											0	2	1	FALSE
vOTU3	vOTU3_123		123	87120	87353	-1	E																											0	2	1	FALSE
vOTU3	vOTU3_124		124	87522	87944	-1	E																											0	2	1	FALSE
vOTU3	vOTU3_125		125	88021	88395	-1	E																											0	2	1	FALSE
vOTU3	vOTU3_126		126	88494	88706	-1	E																											0	2	1	FALSE
vOTU3	vOTU3_127		127	88724	89290	-1	E																											0	2	1	FALSE
vOTU3	vOTU3_128		128	89416	89811	-1	E																											0	2	1	FALSE
vOTU3	vOTU3_129		129	89804	90148	-1	E																											0	2	1	FALSE
vOTU3	vOTU3_130		130	90148	90450	-1	E																											0	2	1	FALSE
vOTU3	vOTU3_131		131	90549	91385	1	E																											0	2	1	FALSE
vOTU3	vOTU3_132		132	91405	91761	1	E																											0	2	1	FALSE
vOTU3	vOTU3_133		133	91780	92724	1	C	svl:Strvi_0220		svl:Strvi_0220 no KO assigned | (GenBank) glycosyl transferase group 1 (A)	FALSE	0.431	237	3.592e-66														Glycosyl transferases group 1 [PF00534.23]						0	2	1	FALSE	MK
vOTU3	vOTU3_134		134	92717	93676	-1	C	nno:NONO_c60570		nno:NONO_c60570 no KO assigned | (GenBank) glycosyltransferase domain-containing protein (A)	FALSE	0.564	338	3.11e-101														Glycosyl transferases group 1 [PF13524.9]						0	2	1	FALSE
vOTU3	vOTU3_135		135	93676	94230	-1	C	svl:Strvi_0221		svl:Strvi_0221 no KO assigned | (GenBank) O-methyltransferase family 3 (A)	FALSE	0.39	116	1.114e-26														Methyltransferase domain [PF13578.9]; O-methyltransferase [PF01596.20]						0	2	1	FALSE	MK
vOTU3	vOTU3_136		136	94376	95305	1	C	aoi:AORI_6622	K01784	aoi:AORI_6622 K01784 UDP-glucose 4-epimerase [EC:5.1.3.2] | (GenBank) galE; UDP-glucose 4-epimerase (A)	FALSE	0.581	338	2.04e-101	YP_010357296.1	YP_010357296.1 nucleotide-sugar epimerase [Maribacter phage Colly_1]	FALSE	0.229	80	3.052e-16								GDP-mannose 4,6 dehydratase [PF16363.8]; NAD dependent epimerase/dehydratase family [PF01370.24]; 3-beta hydroxysteroid dehydrogenase/isomerase family [PF01073.22]; RmlD substrate binding domain [PF04321.20]; Polysaccharide biosynthesis protein [PF02719.18]; NAD(P)H-binding [PF13460.9]; short chain dehydrogenase [PF00106.28]; Male sterility protein [PF07993.15]; KR domain [PF08659.13]			VOG00151	sp|P27830|RMLB2_ECOLI dTDP-glucose 4,6-dehydratase 2; Xh	Xh	0	1	1	FALSE	MK
vOTU3	vOTU3_137		137	95302	96003	1	C	gym:GYMC10_2921		gym:GYMC10_2921 no KO assigned | (GenBank) hypothetical protein (A)	FALSE	0.285	94	1.073e-18	YP_003347877.1	YP_003347877.1 hypothetical protein ET08_229 [Mycobacterium phage ET08]	FALSE	0.261	82	1.164e-17								N-terminal domain of galactosyltransferase [PF02709.17]			VOG02989	REFSEQ glycosyltransferase; Xu	Xu	0	1	1	FALSE
vOTU3	vOTU3_138		138	96000	96857	1	E																											0	2	1	FALSE
vOTU3	vOTU3_139		139	97020	97832	1	C	led:BBK82_03175	K17947	led:BBK82_03175 K17947 dTDP-L-rhamnose 4-epimerase [EC:5.1.3.25] | (GenBank) hypothetical protein (A)	FALSE	0.471	230	9.796e-65														GDP-mannose 4,6 dehydratase [PF16363.8]; NAD dependent epimerase/dehydratase family [PF01370.24]; Male sterility protein [PF07993.15]			VOG00151	sp|P27830|RMLB2_ECOLI dTDP-glucose 4,6-dehydratase 2; Xh	Xh	0	1	1	FALSE	MK
vOTU3	vOTU3_140		140	97829	98128	-1	E																											0	2	1	FALSE
vOTU3	vOTU3_141		141	98215	98400	-1	E																											0	2	1	FALSE
vOTU3	vOTU3_142		142	98403	99296	-1	E																											0	2	1	FALSE
vOTU3	vOTU3_143		143	99924	100658	-1	C	sve:SVEN_6931		sve:SVEN_6931 no KO assigned | (GenBank) hypothetical protein (A)	FALSE	0.537	249	1.304e-71	YP_010298685.1	YP_010298685.1 hypothetical protein MOC16_gp365 [Klebsiella phage vB_KpM_FBKp24]	FALSE	0.288	105	2.885e-25											VOG10783	REFSEQ hypothetical protein; Xu	Xu	0	1	1	FALSE
vOTU3	vOTU3_144		144	102187	102351	-1	E																											0	2	1	FALSE
vOTU3	vOTU3_145		145	103441	103713	-1	E																											0	2	1	FALSE
vOTU3	vOTU3_146		146	103723	104136	-1	E																											0	2	1	FALSE
vOTU3	vOTU3_147		147	104229	104462	1	C	kphy:AOZ06_13055		kphy:AOZ06_13055 no KO assigned | (GenBank) hypothetical protein (A)	FALSE	0.61	72	2.202e-13	YP_010301476.1	YP_010301476.1 hypothetical protein MPK69_gp024 [Erwinia phage pEa_SNUABM_30]	FALSE	0.62	70	1.198e-15											VOG02825	REFSEQ hypothetical protein; Xu	Xu	0	1	1	FALSE
vOTU3	vOTU3_148		148	104404	104721	-1	E																											0	2	1	FALSE
vOTU3	vOTU3_149		149	104821	105552	-1	E																											0	1	1	FALSE
vOTU3	vOTU3_150		150	105565	105858	-1	C	spri:SPRI_5876		spri:SPRI_5876 no KO assigned | (GenBank) chaplin (A)	FALSE	0.629	71	1.398e-12														ChpA-C [PF03777.16]						0	2	1	FALSE
vOTU3	vOTU3_151		151	105864	106349	-1	E																											0	2	1	FALSE
vOTU3	vOTU3_152		152	106451	107956	1	E																											0	2	1	FALSE
vOTU3	vOTU3_153		153	107953	108780	1	C	sgb:WQO_10305		sgb:WQO_10305 no KO assigned | (GenBank) hypothetical protein (A)	FALSE	0.226	74	1.406e-11																				0	2	1	FALSE
vOTU3	vOTU3_154		154	108817	111342	1	A	sclf:BB341_00540		sclf:BB341_00540 no KO assigned | (GenBank) transcriptional regulator (A)	TRUE	0.317	408	2.386e-117														Family of unknown function (DUF6603) [PF20248.1]						0	2	1	FALSE
vOTU3	vOTU3_155		155	111339	114275	1	C	sclf:BB341_00535		sclf:BB341_00535 no KO assigned | (GenBank) hypothetical protein (A)	FALSE	0.21	222	1.455e-55																				0	2	1	FALSE
vOTU3	vOTU3_156		156	114272	117760	1	C	salj:SMD11_5778		salj:SMD11_5778 no KO assigned | (GenBank) hypothetical protein (A)	FALSE	0.234	363	1.554e-99																				0	2	1	FALSE
vOTU3	vOTU3_157		157	117804	119156	-1	D								YP_010359337.1	YP_010359337.1 VOG9955 [CrAss-like virus sp.]	FALSE	0.241	69	2.386e-12								Collagen triple helix repeat (20 copies) [PF01391.21]						0	0	1	FALSE
vOTU3	vOTU3_158		158	119153	120829	-1	C	tsa:AciPR4_0642		tsa:AciPR4_0642 no KO assigned | (GenBank) Collagen triple helix repeat-containing protein (A)	FALSE	0.199	85	8.347e-14														Collagen triple helix repeat (20 copies) [PF01391.21]			VOG01109	REFSEQ hypothetical protein; Xu	Xu	0	0	1	FALSE
vOTU3	vOTU3_159		159	120843	122075	-1	C	bpum:BW16_09905		bpum:BW16_09905 no KO assigned | (GenBank) hypothetical protein (A)	FALSE	0.293	115	8.822e-24														Collagen triple helix repeat (20 copies) [PF01391.21]			VOG01109	REFSEQ hypothetical protein; Xu	Xu	0	0	1	FALSE
vOTU3	vOTU3_160		160	122075	123631	-1	C	vg:19525647		vg:19525647 no KO assigned | (RefSeq) FP70_gp11; Escherichia phage e4/1c; putative tail fiber protein (A)	FALSE	0.329	131	1.662e-28														Collagen triple helix repeat (20 copies) [PF01391.21]			VOG01109	REFSEQ hypothetical protein; Xu	Xu	0	0	1	FALSE
vOTU3	vOTU3_161		161	123628	124428	-1	E																											0	2	1	FALSE
vOTU3	vOTU3_162		162	124425	125873	-1	D																					Collagen triple helix repeat (20 copies) [PF01391.21]						0	0	1	FALSE
vOTU3	vOTU3_163		163	125875	127527	-1	C	bpu:BPUM_1804		bpu:BPUM_1804 no KO assigned | (GenBank) collagen triple helix repeat protein (A)	FALSE	0.262	82	5.736e-13														Collagen triple helix repeat (20 copies) [PF01391.21]			VOG01109	REFSEQ hypothetical protein; Xu	Xu	0	0	1	FALSE
vOTU3	vOTU3_164		164	127527	128786	-1	E																											0	2	1	FALSE
vOTU3	vOTU3_165		165	128913	129131	-1	D																					Domain of unknown function (DUF397) [PF04149.15]						0	2	1	FALSE
vOTU3	vOTU3_166		166	129128	129976	-1	C	sals:SLNWT_2536		sals:SLNWT_2536 no KO assigned | (GenBank) xre family toxin-antitoxin system, antitoxin component (A)	FALSE	0.487	253	2.698e-72														Domain of unknown function (DUF5753) [PF19054.3]			VOG17692	REFSEQ Scr1 family TA system antitoxin-like transcriptional regulator; Xu	Xu	0	2	1	FALSE
vOTU3	vOTU3_167		167	130216	130662	1	C	src:M271_29915		src:M271_29915 no KO assigned | (GenBank) hypothetical protein (A)	FALSE	0.503	141	4.731e-36														Histidine kinase-like ATPase domain [PF13581.9]			VOG02296	REFSEQ ATP-binding protein; Xu	Xu	0	2	1	FALSE
vOTU3	vOTU3_168		168	130741	131064	-1	C	stri:C7M71_019285		stri:C7M71_019285 no KO assigned | (GenBank) hypothetical protein (A)	FALSE	0.368	68	1.943e-11																				0	2	1	FALSE
vOTU3	vOTU3_169		169	131095	131436	-1	E																											0	2	1	FALSE
vOTU3	vOTU3_170	ugpQ	170	131519	133135	-1	C	myl:C3E77_12205	K01126	myl:C3E77_12205 K01126 glycerophosphoryl diester phosphodiesterase [EC:3.1.4.46] | (GenBank) hypothetical protein (A)	FALSE	0.284	190	2.128e-47														Glycerophosphoryl diester phosphodiesterase family [PF03009.20]						0	1	1	FALSE
vOTU3	vOTU3_171		171	133183	136083	-1	C	cai:Caci_2847		cai:Caci_2847 no KO assigned | (GenBank) hypothetical protein (A)	FALSE	0.307	227	5.914e-57	YP_009208300.1	YP_009208300.1 minor tail protein [Streptomyces phage Amela]	FALSE	0.219	64	3.923e-10									CBM12	CBM12 Modules of approx. 40-60 residues. The majority of these modules is found among chitinases where the function is chitin-binding. Distantly related to the CBM5 family.	VOG01109	REFSEQ hypothetical protein; Xu	Xu	0	0	2	FALSE	MA
vOTU3	vOTU3_172		172	136164	136397	-1	E																											0	2	2	FALSE
vOTU3	vOTU3_173		173	136472	137173	-1	E																											0	2	2	FALSE
vOTU3	vOTU3_174		174	137173	137559	-1	C	ksk:KSE_72160	K07341	ksk:KSE_72160 K07341 death on curing protein | (GenBank) hypothetical protein (A)	FALSE	0.446	99	9.253e-22														Fic/DOC family [PF02661.21]			VOG01736	sp|Q06259|DOC_BPP1 Protein kinase doc; XhXr	Xh;Xr	0	2	2	FALSE	V
vOTU3	vOTU3_175		175	137556	137708	-1	E																											0	2	2	FALSE
vOTU3	vOTU3_176		176	137862	138332	1	E																											0	2	2	FALSE
vOTU3	vOTU3_177		177	138344	138724	1	C	mgg:MPLG2_0519	K07107	mgg:MPLG2_0519 K07107 acyl-CoA thioester hydrolase [EC:3.1.2.-] | (GenBank) Acyl-CoA thioester hydrolase (A)	FALSE	0.31	61	1.588e-08														Thioesterase-like superfamily [PF13279.9]						0	2	2	FALSE
vOTU3	vOTU3_178		178	138726	138980	-1	E																											0	2	2	FALSE
vOTU3	vOTU3_179		179	139108	139317	-1	E																											0	2	2	FALSE
vOTU3	vOTU3_180		180	139381	139644	-1	E																											0	2	2	FALSE
vOTU3	vOTU3_181		181	139810	140271	-1	E																											0	2	2	FALSE
vOTU3	vOTU3_182		182	140706	142268	-1	C	nal:B005_0458		nal:B005_0458 no KO assigned | (GenBank) hypothetical protein (A)	FALSE	0.213	64	1.957e-07																				0	2	2	FALSE
vOTU3	vOTU3_183		183	142445	142687	-1	E																											0	2	2	FALSE
vOTU3	vOTU3_184		184	142857	143075	1	C	sld:T261_3339		sld:T261_3339 no KO assigned | (GenBank) hypothetical protein (A)	FALSE	0.484	60	2.421e-09														EF-hand domain pair [PF13499.9]						0	2	2	FALSE
vOTU3	vOTU3_185		185	143148	143933	-1	C	led:BBK82_41395		led:BBK82_41395 no KO assigned | (GenBank) hypothetical protein (A)	FALSE	0.41	71	1.622e-10																				0	2	2	FALSE
vOTU3	vOTU3_186		186	144056	144886	-1	C	nsl:BOX37_09135	K00963	nsl:BOX37_09135 K00963 UTP--glucose-1-phosphate uridylyltransferase [EC:2.7.7.9] | (GenBank) nucleotidyltransferase (A)	FALSE	0.473	235	2.881e-66	YP_010356396.1	YP_010356396.1 MAG: glucose-1-phosphate thymidylyltransferase [Dompiswa phage TSP7_1]	FALSE	0.206	62	1.082e-10								Nucleotidyl transferase [PF00483.26]; MobA-like NTP transferase domain [PF12804.10]; 2-C-methyl-D-erythritol 4-phosphate cytidylyltransferase [PF01128.22]; Cytidylyltransferase [PF02348.22]			VOG00391	sp|P55257|RMLA_YEREN Glucose-1-phosphate thymidylyltransferase; Xh	Xh	0	1	2	FALSE	MK
vOTU3	vOTU3_187		187	145049	146050	-1	C	mip:AXH82_12565	K01784	mip:AXH82_12565 K01784 UDP-glucose 4-epimerase [EC:5.1.3.2] | (GenBank) UDP-glucose 4-epimerase (A)	FALSE	0.55	340	2.173e-101	YP_010356397.1	YP_010356397.1 MAG: dTDP-glucose 4,6-dehydratase [Dompiswa phage TSP7_1]	FALSE	0.214	82	7.299e-17								GDP-mannose 4,6 dehydratase [PF16363.8]; NAD dependent epimerase/dehydratase family [PF01370.24]; 3-beta hydroxysteroid dehydrogenase/isomerase family [PF01073.22]; RmlD substrate binding domain [PF04321.20]; Polysaccharide biosynthesis protein [PF02719.18]; Male sterility protein [PF07993.15]; KR domain [PF08659.13]			VOG00151	sp|P27830|RMLB2_ECOLI dTDP-glucose 4,6-dehydratase 2; Xh	Xh	0	1	2	FALSE	MK
vOTU3	vOTU3_188		188	146173	146706	-1	C	salj:SMD11_0182		salj:SMD11_0182 no KO assigned | (GenBank) NUDIX hydrolase (A)	FALSE	0.394	96	5.431e-20														NUDIX domain [PF00293.31]						0	2	2	FALSE
vOTU3	vOTU3_189		189	146894	147226	-1	E																											0	2	2	FALSE
vOTU3	vOTU3_190		190	147348	148052	-1	C	scw:TU94_28275	K03710	scw:TU94_28275 K03710 GntR family transcriptional regulator | (GenBank) hypothetical protein (A)	FALSE	0.399	161	2.224e-41														UTRA domain [PF07702.16]; Bacterial regulatory proteins, gntR family [PF00392.24]						0	2	2	FALSE
vOTU3	vOTU3_191		191	148195	148416	1	C	sma:SAVERM_5550		sma:SAVERM_5550 no KO assigned | (GenBank) hypothetical protein (A)	FALSE	0.564	70	8.935e-13														Domain of unknown function (DUF397) [PF04149.15]						0	2	2	FALSE
vOTU3	vOTU3_192		192	148529	148750	-1	E																											0	2	2	FALSE
vOTU3	vOTU3_193		193	148826	149407	-1	E																											0	2	2	FALSE
vOTU3	vOTU3_194		194	149404	150462	-1	E																											0	1	2	FALSE
vOTU3	vOTU3_195		195	150537	150893	-1	E																											0	2	2	FALSE
vOTU3	vOTU3_196		196	150957	151319	-1	E																											0	2	2	FALSE
vOTU3	vOTU3_197		197	151471	151740	-1	E																											0	2	2	FALSE
vOTU3	vOTU3_198		198	151737	152027	-1	E																											0	2	2	FALSE
vOTU3	vOTU3_199		199	152024	152311	-1	E																											0	2	2	FALSE
vOTU3	vOTU3_200		200	152322	152612	-1	E																											0	2	2	FALSE
vOTU3	vOTU3_201		201	152615	152884	-1	E																											0	2	2	FALSE
vOTU3	vOTU3_202		202	152884	153483	-1	D																					TerD domain [PF02342.21]						0	1	2	FALSE
vOTU3	vOTU3_203		203	153480	153794	-1	E																											0	2	2	FALSE
vOTU3	vOTU3_204		204	153816	154157	-1	E																											0	2	2	FALSE
vOTU3	vOTU3_205		205	154273	154638	-1	E																											0	2	2	FALSE
vOTU3	vOTU3_206		206	154732	155064	-1	D																					Ribonuclease HepT-like [PF01934.20]						0	2	2	FALSE
vOTU3	vOTU3_207		207	155141	155503	-1	E																											0	2	2	FALSE
vOTU3	vOTU3_208		208	155515	155820	-1	E																											0	2	2	FALSE
vOTU3	vOTU3_209		209	155832	156251	-1	E																											0	2	2	FALSE
vOTU3	vOTU3_210		210	156248	156586	-1	E																											0	2	2	FALSE
vOTU3	vOTU3_211		211	156596	157513	-1	C	alo:CRK55164	K55164	alo:CRK55164 no KO assigned | (GenBank) hypothetical protein (A)	FALSE	0.213	92	4.697e-17																				0	2	2	FALSE
vOTU3	vOTU3_212		212	157517	157855	-1	E																											0	2	2	FALSE
vOTU3	vOTU3_213		213	157857	158519	-1	C	req:REQ_31340	K03530	req:REQ_31340 K03530 DNA-binding protein HU-beta | (GenBank) hupB; histone-like bacterial DNA-binding protein HupB (A)	FALSE	0.391	74	6.383e-12	YP_009881840.1	YP_009881840.1 hypothetical protein HYP72_gp063 [Salmonella phage SeSz-1]	FALSE	0.387	64	1.364e-11								Bacterial DNA-binding protein [PF00216.24]			VOG00656	sp|P0A3H0|DBH_GEOSE DNA-binding protein HU; Xr	Xr	0	1	2	FALSE	V
vOTU3	vOTU3_214		214	158641	158925	-1	E																											0	2	2	FALSE
vOTU3	vOTU3_215		215	158938	159552	-1	E																											0	2	2	FALSE
vOTU3	vOTU3_216		216	159730	160437	-1	C	ncy:NOCYR_3170	K05791	ncy:NOCYR_3170 K05791 tellurium resistance protein TerZ | (GenBank) putative stress response protein (A)	FALSE	0.343	121	8.274e-28														TerD domain [PF02342.21]			VOG01241	sp|P18781|TERD_ALCSP Tellurium resistance protein TerD; Xh	Xh	0	1	2	FALSE
vOTU3	vOTU3_217		217	160518	160805	-1	E																											0	2	2	FALSE
vOTU3	vOTU3_218		218	160808	161041	-1	E																											0	2	2	FALSE
vOTU3	vOTU3_219		219	161035	161478	-1	E																											0	2	2	FALSE
vOTU3	vOTU3_220		220	161475	161837	-1	E																											0	2	2	FALSE
vOTU3	vOTU3_221		221	161847	162302	-1	E																											0	2	2	FALSE
vOTU3	vOTU3_222		222	162299	162799	-1	E																											0	2	2	FALSE
vOTU3	vOTU3_223		223	162813	163256	-1	E																											0	2	2	FALSE
vOTU3	vOTU3_224		224	163260	163712	-1	E																											0	2	2	FALSE
vOTU3	vOTU3_225		225	163725	163952	-1	E																											0	2	2	FALSE
vOTU3	vOTU3_226		226	164094	164363	-1	E																											0	2	2	FALSE
vOTU3	vOTU3_227		227	164360	164536	-1	E																											0	2	2	FALSE
vOTU3	vOTU3_228		228	164546	164902	-1	E																											0	2	2	FALSE
vOTU3	vOTU3_229		229	164926	165285	-1	E																											0	2	2	FALSE
vOTU3	vOTU3_230		230	165282	165761	-1	E																											0	2	2	FALSE
vOTU3	vOTU3_231		231	165767	166399	-1	C	pfn:HZ99_09775		pfn:HZ99_09775 no KO assigned | (GenBank) hypothetical protein (A)	FALSE	0.35	94	1.027e-18																				0	2	2	FALSE
vOTU3	vOTU3_232		232	166409	166981	-1	C	salf:SMD44_05542		salf:SMD44_05542 no KO assigned | (GenBank) hypothetical protein (A)	FALSE	0.246	63	2.185e-08																				0	2	2	FALSE
vOTU3	vOTU3_233		233	166991	167416	-1	E																											0	2	2	FALSE
vOTU3	vOTU3_234		234	167444	167701	-1	E																											0	2	2	FALSE
vOTU3	vOTU3_235		235	167789	168178	-1	C	fri:FraEuI1c_1627		fri:FraEuI1c_1627 no KO assigned | (GenBank) PilT protein domain protein (A)	FALSE	0.499	117	6.544e-28														PIN domain [PF01850.24]						0	2	2	FALSE
vOTU3	vOTU3_236		236	168175	168438	-1	E																											0	2	2	FALSE
vOTU3	vOTU3_237		237	168526	168825	-1	E																											0	2	2	FALSE
vOTU3	vOTU3_238		238	168822	169097	-1	E																											0	2	2	FALSE
vOTU3	vOTU3_239		239	169099	169233	-1	E																											0	2	2	FALSE
vOTU3	vOTU3_240		240	169230	169520	-1	E																											0	2	2	FALSE
vOTU3	vOTU3_241		241	169517	169732	-1	E																											0	2	2	FALSE
vOTU3	vOTU3_242		242	169729	170115	-1	E																											0	2	2	FALSE
vOTU3	vOTU3_243		243	170112	170402	-1	E																											0	2	2	FALSE
vOTU3	vOTU3_244		244	170445	170738	-1	E																											0	2	2	FALSE
vOTU3	vOTU3_245		245	170787	171107	-1	E																											0	2	2	FALSE
vOTU3	vOTU3_246		246	171104	171364	-1	E																											0	2	2	FALSE
vOTU3	vOTU3_247		247	171342	171581	-1	E																											0	2	2	FALSE
vOTU3	vOTU3_248		248	171578	171856	-1	E																											0	2	2	FALSE
vOTU3	vOTU3_249		249	171853	172194	-1	E																											0	2	2	FALSE
vOTU3	vOTU3_250		250	172191	172436	-1	E																											0	2	2	FALSE
vOTU3	vOTU3_251		251	172459	172764	-1	E																											0	2	2	FALSE
vOTU3	vOTU3_252		252	172855	173418	-1	E																											0	2	2	FALSE
vOTU3	vOTU3_253		253	173461	173955	-1	E																											0	2	2	FALSE
vOTU3	vOTU3_254		254	173952	174230	-1	E																											0	2	2	FALSE
vOTU3	vOTU3_255		255	174239	174628	-1	E																											0	2	2	FALSE
vOTU3	vOTU3_256		256	174638	174886	-1	E																											0	2	2	FALSE
vOTU3	vOTU3_257		257	174922	175254	-1	E																											0	2	2	FALSE
vOTU3	vOTU3_258		258	175328	175654	-1	E																											0	2	2	FALSE
vOTU3	vOTU3_259		259	175651	175908	-1	E																											0	2	2	FALSE
vOTU3	vOTU3_260		260	175905	176186	-1	E																											0	2	2	FALSE
vOTU3	vOTU3_261		261	176275	176634	-1	E																											0	2	2	FALSE
vOTU3	vOTU3_262		262	176746	177147	-1	E																											0	2	2	FALSE
vOTU3	vOTU3_263		263	177199	177438	-1	E																											0	2	2	FALSE
vOTU3	vOTU3_264		264	177447	178406	-1	C	mhos:CXR34_08425		mhos:CXR34_08425 no KO assigned | (GenBank) hypothetical protein (A)	FALSE	0.34	116	6.35e-25	YP_009150955.1	YP_009150955.1 hypothetical protein ACQ59_gp42 [Mycobacterium phage Fionnbharth]	FALSE	0.325	85	7.604e-18											VOG25144	REFSEQ hypothetical protein; Xu	Xu	0	1	2	FALSE
vOTU3	vOTU3_265		265	178418	178696	-1	E																											0	2	2	FALSE
vOTU3	vOTU3_266		266	178696	178992	-1	E																											0	2	2	FALSE
vOTU3	vOTU3_267		267	178992	179330	-1	E																											0	2	2	FALSE
vOTU3	vOTU3_268		268	179333	179557	-1	E																											0	2	2	FALSE
vOTU3	vOTU3_269		269	179639	180004	-1	E																											0	2	2	FALSE
vOTU3	vOTU3_270		270	180007	180261	-1	E																											0	2	2	FALSE
vOTU3	vOTU3_271		271	180258	180923	-1	E																											0	2	2	FALSE
vOTU3	vOTU3_272		272	180923	181135	-1	E																											0	2	2	FALSE
vOTU3	vOTU3_273		273	181120	181515	-1	E																											0	2	2	FALSE
vOTU3	vOTU3_274		274	181500	181904	-1	E																											0	2	2	FALSE
vOTU3	vOTU3_275		275	181910	182416	-1	E																											0	2	2	FALSE
vOTU3	vOTU3_276		276	182413	182823	-1	E																											0	2	2	FALSE
vOTU3	vOTU3_277		277	182820	183044	-1	E																											0	2	2	FALSE
vOTU3	vOTU3_278		278	183041	183286	-1	E																											0	2	2	FALSE
vOTU3	vOTU3_279		279	183290	183631	-1	E																											0	2	2	FALSE
vOTU3	vOTU3_280		280	183641	184006	-1	E																											0	2	2	FALSE
vOTU3	vOTU3_281		281	184090	184329	-1	E																											0	2	2	FALSE
vOTU3	vOTU3_282		282	184340	184657	-1	E																											0	2	2	FALSE
vOTU3	vOTU3_283		283	184669	185010	-1	E																											0	2	2	FALSE
vOTU3	vOTU3_284		284	185024	185278	-1	E																											0	2	2	FALSE
vOTU3	vOTU3_285		285	185288	185602	-1	E																											0	2	2	FALSE
vOTU3	vOTU3_286		286	185599	185868	-1	E																											0	2	2	FALSE
vOTU3	vOTU3_287		287	185861	186154	-1	E																											0	2	2	FALSE
vOTU3	vOTU3_288		288	186166	186549	-1	E																											0	2	2	FALSE
vOTU3	vOTU3_289		289	186549	186821	-1	E																											0	2	2	FALSE
vOTU3	vOTU3_290		290	186835	187032	-1	E																											0	2	2	FALSE
vOTU3	vOTU3_291		291	187485	187757	-1	E																											0	2	2	FALSE
vOTU3	vOTU3_292		292	187754	188155	-1	E																											0	2	2	FALSE
vOTU3	vOTU3_293		293	188152	188352	-1	E																											0	2	2	FALSE
vOTU3	vOTU3_294		294	188352	188813	-1	E																											0	2	2	FALSE
vOTU3	vOTU3_295		295	188823	189140	-1	E																											0	2	2	FALSE
vOTU3	vOTU3_296		296	189151	189333	-1	E																											0	2	2	FALSE
vOTU3	vOTU3_297		297	189427	189783	-1	E																											0	2	2	FALSE
vOTU3	vOTU3_298		298	189795	190085	-1	E																											0	2	2	FALSE
vOTU3	vOTU3_299		299	190137	190331	-1	E																											0	2	2	FALSE
vOTU3	vOTU3_300		300	190424	190777	-1	E																											0	2	2	FALSE
vOTU3	vOTU3_301		301	190780	191115	-1	E																											0	2	2	FALSE
vOTU3	vOTU3_302		302	191112	191402	-1	E																											0	2	2	FALSE
vOTU3	vOTU3_303		303	191383	191772	-1	E																											0	2	2	FALSE
vOTU3	vOTU3_304		304	191775	192155	-1	E																											0	2	2	FALSE
vOTU3	vOTU3_305		305	192157	192540	-1	E																											0	2	2	FALSE
vOTU3	vOTU3_306		306	192572	193060	-1	E																											0	2	2	FALSE
vOTU3	vOTU3_307		307	193071	193370	-1	E																											0	2	2	FALSE
vOTU3	vOTU3_308		308	193484	193936	-1	E																											0	2	2	FALSE
vOTU3	vOTU3_309		309	194022	194408	-1	E																											0	2	2	FALSE
vOTU3	vOTU3_310		310	194411	194959	-1	E																								VOG01663	REFSEQ hypothetical protein; Xu	Xu	0	2	2	FALSE
vOTU3	vOTU3_311		311	194969	195268	-1	E																											0	2	2	FALSE
vOTU3	vOTU3_312		312	195284	195544	-1	E																											0	2	2	FALSE
vOTU3	vOTU3_313		313	195541	195873	-1	E																											0	2	2	FALSE
vOTU3	vOTU3_314		314	195885	196190	-1	E																											0	2	2	FALSE
vOTU3	vOTU3_315		315	196271	196504	-1	E																											0	2	2	FALSE
vOTU3	vOTU3_316		316	196514	196699	-1	E																											0	2	2	FALSE
vOTU3	vOTU3_317		317	196692	196979	-1	E																											0	2	2	FALSE
vOTU3	vOTU3_318		318	196982	197146	-1	E																											0	2	2	FALSE
vOTU3	vOTU3_319		319	197159	197479	-1	E																											0	2	2	FALSE
vOTU3	vOTU3_320		320	197586	198104	-1	E																											0	2	2	FALSE
vOTU3	vOTU3_321		321	198107	198394	-1	E																											0	2	2	FALSE
vOTU3	vOTU3_322		322	198397	198714	-1	E																											0	2	2	FALSE
vOTU3	vOTU3_323		323	198711	198959	-1	E																											0	2	2	FALSE
vOTU3	vOTU3_324		324	198961	199353	-1	E																											0	2	2	FALSE
vOTU3	vOTU3_325		325	199350	199601	-1	E																											0	2	2	FALSE
vOTU3	vOTU3_326		326	199601	200017	-1	E																											0	2	2	FALSE
vOTU3	vOTU3_327		327	200010	200216	-1	E																											0	2	2	FALSE
vOTU3	vOTU3_328		328	200213	200599	-1	E																											0	2	2	FALSE
vOTU3	vOTU3_329		329	200694	201305	-1	E																											0	2	2	FALSE
vOTU3	vOTU3_330		330	201374	201790	-1	E																											0	2	2	FALSE
vOTU3	vOTU3_331		331	201868	202266	-1	E																											0	2	2	FALSE
vOTU3	vOTU3_332		332	202423	202905	-1	E																											0	2	2	FALSE
vOTU3	vOTU3_333		333	202922	203236	-1	E																											0	2	2	FALSE
vOTU3	vOTU3_334		334	203332	203502	-1	E																											0	2	2	FALSE
vOTU3	vOTU3_335		335	203596	204045	-1	E																											0	2	2	FALSE
vOTU3	vOTU3_336		336	204155	204388	-1	E																											0	2	2	FALSE
vOTU3	vOTU3_337		337	204507	204815	-1	E																											0	2	2	FALSE
vOTU3	vOTU3_338		338	204818	205351	-1	E																											0	2	2	FALSE
vOTU3	vOTU3_339		339	205462	206130	-1	C	nml:Namu_2691		nml:Namu_2691 no KO assigned | (GenBank) hypothetical protein (A)	FALSE	0.342	95	5.784e-19	YP_006907218.1	YP_006907218.1 hypothetical protein D281_gp42 [Streptomyces phage TG1]	FALSE	0.334	74	5.409e-15											VOG06574	REFSEQ hypothetical protein; Xu	Xu	0	1	2	FALSE
vOTU3	vOTU3_340		340	206255	206668	-1	E																											0	2	2	FALSE
vOTU3	vOTU3_341		341	206665	206889	-1	E																											0	2	2	FALSE
vOTU3	vOTU3_342		342	207227	209032	-1	E																											0	2	2	FALSE
vOTU3	vOTU3_343		343	209208	209717	-1	E																											0	2	2	FALSE
vOTU3	vOTU3_344		344	209828	211225	-1	E																											0	2	2	FALSE
vOTU3	vOTU3_345		345	213397	213489	-1	E																											0	2	2	FALSE
vOTU3	vOTU3_346		346	214037	214600	1	E																											0	2	2	FALSE
vOTU3	vOTU3_347		347	215014	215511	-1	E																											0	2	2	FALSE
vOTU3	vOTU3_348		348	215502	215807	-1	E																											0	2	2	FALSE
vOTU3	vOTU3_349		349	215823	216455	-1	C	ksk:KSE_35600		ksk:KSE_35600 no KO assigned | (GenBank) hypothetical protein (A)	FALSE	0.314	103	8.166e-22														Nucleotidyl transferase AbiEii toxin, Type IV TA system [PF08843.14]						0	2	2	FALSE
vOTU3	vOTU3_350		350	216471	216893	-1	E																											0	2	2	FALSE
vOTU3	vOTU3_351		351	216951	217619	-1	C	sgs:AVL59_46445		sgs:AVL59_46445 no KO assigned | (GenBank) hypothetical protein (A)	FALSE	0.627	232	2.813e-66														Protein of unknown function (DUF1524) [PF07510.14]						0	2	2	FALSE
vOTU3	vOTU3_352		352	217698	217913	1	E																											0	2	2	FALSE
vOTU3	vOTU3_353		353	217926	218141	-1	C	strc:AA958_08000		strc:AA958_08000 no KO assigned | (GenBank) hypothetical protein (A)	FALSE	0.537	70	8.125e-13																				0	2	2	FALSE
vOTU3	vOTU3_354		354	218173	218682	-1	E																											0	2	2	FALSE
vOTU3	vOTU3_355		355	218705	218998	-1	E																											0	1	4	FALSE	F
vOTU3	vOTU3_356		356	219022	219150	-1	E																											0	2	4	FALSE	F
vOTU3	vOTU3_357		357	219160	219297	-1	E																											0	2	4	FALSE	F
vOTU3	vOTU3_358		358	219297	219536	-1	E																											0	2	4	FALSE	F
vOTU3	vOTU3_359		359	219559	220107	-1	C	stri:C7M71_030040		stri:C7M71_030040 no KO assigned | (GenBank) hypothetical protein (A)	FALSE	0.505	169	5.285e-45														MalT-like TPR region [PF17874.4]						0	2	4	FALSE	F
vOTU3	vOTU3_360		360	220116	220460	-1	E																											0	2	4	FALSE	F
vOTU3	vOTU3_361		361	220530	220793	1	E																											0	2	4	FALSE	F
vOTU3	vOTU3_362		362	220804	221301	1	E																											0	2	4	FALSE	F
vOTU3	vOTU3_363		363	221821	222138	-1	E																											0	2	4	FALSE	F
vOTU3	vOTU3_364		364	222308	223630	-1	C	pvi:Cvib_0130		pvi:Cvib_0130 no KO assigned | (GenBank) hypothetical protein (A)	FALSE	0.322	214	1.197e-56																				0	2	4	FALSE	F
vOTU3	vOTU3_365		365	223701	223835	1	E																											0	2	5	FALSE	F
vOTU4	vOTU4_1		1	1	246	-1	E																											0	2	5	FALSE	TF
vOTU4	vOTU4_2		2	243	407	-1	E																											0	2	4	FALSE	TF
vOTU4	vOTU4_3		3	404	664	-1	E																											0	2	4	FALSE	TF
vOTU4	vOTU4_4		4	661	1155	-1	C	salf:SMD44_00998		salf:SMD44_00998 no KO assigned | (GenBank) hypothetical protein (A)	FALSE	0.66	210	1.018e-59																				0	2	4	FALSE	TF
vOTU4	vOTU4_5		5	1152	1529	-1	E																											0	2	4	FALSE	TF
vOTU4	vOTU4_6		6	1529	1768	-1	E																											0	2	4	FALSE	TF
vOTU4	vOTU4_7		7	1765	2046	-1	C	fri:FraEuI1c_0273		fri:FraEuI1c_0273 no KO assigned | (GenBank) hypothetical protein (A)	FALSE	0.63	76	1.908e-14																				0	2	4	FALSE	TF
vOTU4	vOTU4_8		8	2043	2588	-1	C	salf:SMD44_01001		salf:SMD44_01001 no KO assigned | (GenBank) hypothetical protein (A)	FALSE	0.858	248	2.132e-72																				0	2	4	FALSE	TF
vOTU4	vOTU4_9		9	2581	2808	-1	E																											0	2	4	FALSE	TF
vOTU4	vOTU4_10		10	2805	3611	-1	C	srw:TUE45_06460		srw:TUE45_06460 no KO assigned | (GenBank) hypothetical protein (A)	FALSE	0.723	387	7.19e-119														P22_AR N-terminal domain [PF10547.12]						0	2	4	FALSE	TF
vOTU4	vOTU4_11		11	3718	4005	-1	E																											0	2	4	FALSE	TF
vOTU4	vOTU4_12		12	4418	4873	1	C	scw:TU94_28130		scw:TU94_28130 no KO assigned | (GenBank) hypothetical protein (A)	FALSE	0.299	66	3.36e-10																				0	2	4	FALSE	TF
vOTU4	vOTU4_13		13	5022	5222	1	E																											0	2	4	FALSE	T
vOTU4	vOTU4_14		14	5298	6692	1	C	stsi:A4E84_06515		stsi:A4E84_06515 no KO assigned | (GenBank) hypothetical protein (A)	FALSE	0.856	583	3.515e-183																	VOG00012	sp|P22877|INTR_SACER Integrase; XhXr	Xh;Xr	0	1	4	FALSE	VT
vOTU4	vOTU4_15		15	6667	6789	-1	E																											0	2	2	FALSE	T
vOTU4	vOTU4_16		16	7334	7573	1	C	salf:SMD44_00883		salf:SMD44_00883 no KO assigned | (GenBank) hypothetical protein (A)	FALSE	0.6	94	6.342e-21														Helix-turn-helix domain [PF12844.10]; Helix-turn-helix [PF01381.25]; Helix-turn-helix domain [PF13560.9]						0	1	2	FALSE	T
vOTU4	vOTU4_17		17	7996	8187	-1	E																											0	2	2	FALSE	T
vOTU4	vOTU4_18		18	8391	8597	1	C	scb:SCAB_16181		scb:SCAB_16181 no KO assigned | (GenBank) conserved hypothetical protein (A)	FALSE	0.704	89	1.675e-19														Bacterial regulatory proteins, gntR family [PF00392.24]						0	2	2	FALSE	T
vOTU4	vOTU4_19		19	8625	9041	1	C	sxi:SXIM_51060		sxi:SXIM_51060 no KO assigned | (GenBank) hypothetical protein (A)	FALSE	0.381	82	7.696e-16														Phage integrase family [PF00589.25]						0	2	2	FALSE	T
vOTU4	vOTU4_20		20	8990	9319	-1	E																											0	2	2	FALSE	T
vOTU4	vOTU4_21		21	9405	9593	1	E																											0	2	2	FALSE	T
vOTU4	vOTU4_22		22	9752	9919	-1	E																											0	2	2	FALSE	T
vOTU4	vOTU4_23		23	9958	10287	-1	C	spav:Spa2297_34295		spav:Spa2297_34295 no KO assigned | (GenBank) hypothetical protein (A)	FALSE	0.359	63	1.754e-09																				0	2	2	FALSE	T
vOTU4	vOTU4_24		24	10399	10587	-1	E																											0	2	2	FALSE	T
vOTU4	vOTU4_25		25	10589	10894	-1	C	sle:sle1_017		sle:sle1_017 no KO assigned | (GenBank) sle1_017; pZL12-37 (A)	FALSE	0.528	98	3.935e-22																				0	2	2	FALSE	T
vOTU4	vOTU4_26		26	10891	11061	-1	E																											0	2	2	FALSE	T
vOTU4	vOTU4_27		27	11188	11496	1	C	ssia:A7J05_23120		ssia:A7J05_23120 no KO assigned | (GenBank) hypothetical protein (A)	FALSE	0.708	146	9.69e-39														Family of unknown function (DUF6233) [PF19746.2]						0	2	2	FALSE	T
vOTU4	vOTU4_28		28	11673	12662	-1	C	fre:Franean1_6280		fre:Franean1_6280 no KO assigned | (GenBank) integrase family protein (A)	FALSE	0.511	290	2.76e-84														Phage integrase family [PF00589.25]; Phage integrase, N-terminal SAM-like domain [PF02899.20]			VOG00012	sp|P22877|INTR_SACER Integrase; XhXr	Xh;Xr	0	2	2	TRUE	VT
vOTU4	vOTU4_29		29	12659	13009	-1	D																					Family of unknown function (DUF6221) [PF19730.2]						0	2	2	FALSE	T
vOTU4	vOTU4_30		30	13233	13571	-1	C	salf:SMD44_00902		salf:SMD44_00902 no KO assigned | (GenBank) hypothetical protein (A)	FALSE	0.688	92	1.01e-19																				0	2	2	FALSE	T
vOTU4	vOTU4_31		31	13561	13995	-1	C	salf:SMD44_00903		salf:SMD44_00903 no KO assigned | (GenBank) hypothetical protein (A)	FALSE	0.699	194	1.244e-54																	VOG02034	REFSEQ hypothetical protein; Xu	Xu	0	2	2	FALSE	T
vOTU4	vOTU4_32		32	13996	14349	-1	C	srw:TUE45_06547		srw:TUE45_06547 no KO assigned | (GenBank) hypothetical protein (A)	FALSE	0.429	90	6.067e-19																	VOG01806	REFSEQ hypothetical protein; Xu	Xu	0	2	2	FALSE	T
vOTU4	vOTU4_33		33	14380	15372	-1	C	sct:SCAT_p1054		sct:SCAT_p1054 no KO assigned | (GenBank) Putative hydrolase (modular protein) (A)	FALSE	0.587	233	1.486e-64	YP_009600073.1	YP_009600073.1 endolysin [Geobacillus phage TP-84]	FALSE	0.209	61	5.855e-10								Glycosyl hydrolases family 25 [PF01183.23]	GH25	GH25 lysozyme (EC 3.2.1.17)				0	2	2	FALSE	AT
vOTU4	vOTU4_34	ugpQ	34	15421	16740	-1	C	sfk:KY5_2279	K01126	sfk:KY5_2279 K01126 glycerophosphoryl diester phosphodiesterase [EC:3.1.4.46] | (GenBank) Glycerophosphoryl diester phosphodiesterase (A)	FALSE	0.423	181	2.404e-45														Glycerophosphoryl diester phosphodiesterase family [PF03009.20]						0	2	2	FALSE	T
vOTU4	vOTU4_35		35	16784	17530	-1	C	samb:SAM23877_p115		samb:SAM23877_p115 no KO assigned | (GenBank) putative PCQ3_55 (A)	FALSE	0.55	98	1.013e-19																				0	2	2	FALSE	T
vOTU4	vOTU4_36		36	17530	18609	-1	C	mtua:CSH63_33160		mtua:CSH63_33160 no KO assigned | (GenBank) hypothetical protein (A)	FALSE	0.429	277	1.994e-79																				0	1	2	FALSE	T
vOTU4	vOTU4_37		37	18609	19640	-1	C	svl:Strvi_7759		svl:Strvi_7759 no KO assigned | (GenBank) hypothetical protein (A)	FALSE	0.58	169	1.262e-42																	VOG13903	REFSEQ minor tail protein; Xu	Xu	0	0	2	FALSE	T
vOTU4	vOTU4_38		38	19651	20520	-1	C	aoi:AORI_6466		aoi:AORI_6466 no KO assigned | (GenBank) hypothetical protein (A)	FALSE	0.338	156	8.742e-39														Phage tail protein [PF05709.14]			VOG28579	sp|O64221|VG27_BPMD2 Minor tail protein Gp27; Xu	Xu	0	1	1	FALSE	T
vOTU4	vOTU4_39		39	20533	24588	-1	C	scb:SCAB_61221		scb:SCAB_61221 no KO assigned | (GenBank) putative phage protein (A)	FALSE	0.416	814	4.349e-248	YP_009124755.1	YP_009124755.1 tape measure protein [Mycobacterium phage Gaia]	FALSE	0.272	176	6.41e-44								Phage-related minor tail protein [PF10145.12]			VOG00374	sp|O64314|TMP_BPP2 Probable tape measure protein; Xs	Xs	0	0	1	FALSE	VT
vOTU4	vOTU4_40		40	24592	24867	-1	C	scb:SCAB_61211		scb:SCAB_61211 no KO assigned | (GenBank) hypothetical protein (A)	FALSE	0.603	107	2.34e-25																				0	2	1	FALSE	T
vOTU4	vOTU4_41		41	24900	25421	-1	C	scb:SCAB_61201		scb:SCAB_61201 no KO assigned | (GenBank) hypothetical protein (A)	FALSE	0.493	156	6.284e-41																				0	2	1	FALSE	T
vOTU4	vOTU4_42		42	25421	25900	-1	C	scb:SCAB_61191		scb:SCAB_61191 no KO assigned | (GenBank) hypothetical protein (A)	FALSE	0.598	187	9.855e-52																	VOG00756	REFSEQ major tail protein; Xu	Xu	0	2	1	FALSE	T
vOTU4	vOTU4_43		43	25961	26293	-1	E																											0	1	1	FALSE	T
vOTU4	vOTU4_44		44	26308	26718	-1	C	scb:SCAB_61171		scb:SCAB_61171 no KO assigned | (GenBank) hypothetical protein (A)	FALSE	0.633	168	1.328e-45																				0	2	1	FALSE	T
vOTU4	vOTU4_45		45	26718	27137	-1	C	scb:SCAB_61161		scb:SCAB_61161 no KO assigned | (GenBank) hypothetical protein (A)	FALSE	0.409	89	3.805e-18																				0	2	1	FALSE	T
vOTU4	vOTU4_46		46	27134	27547	-1	C	scb:SCAB_61151		scb:SCAB_61151 no KO assigned | (GenBank) hypothetical protein (A)	FALSE	0.485	126	6.497e-31														Family of unknown function (DUF6093) [PF19586.2]						0	2	1	FALSE	T
vOTU4	vOTU4_47		47	27544	28167	-1	C	scb:SCAB_61141		scb:SCAB_61141 no KO assigned | (GenBank) putative phage protein (A)	FALSE	0.683	284	1.748e-84	YP_002014483.1	YP_002014483.1 head-to-tail adaptor [Mycobacterium phage Kostya]	FALSE	0.259	63	1.413e-11											VOG00467	REFSEQ head-to-tail adaptor; Xu	Xu	0	2	1	FALSE	T
vOTU4	vOTU4_48		48	28180	28527	-1	C	scb:SCAB_61131		scb:SCAB_61131 no KO assigned | (GenBank) hypothetical protein (A)	FALSE	0.322	75	9.109e-14																				0	2	1	FALSE	T
vOTU4	vOTU4_49		49	28590	29888	-1	C	ami:Amir_5625		ami:Amir_5625 no KO assigned | (GenBank) conserved hypothetical protein (A)	FALSE	0.66	558	4.823e-175																				0	0	1	FALSE	T
vOTU4	vOTU4_50		50	29891	30079	-1	C	scb:SCAB_61111	K07584	scb:SCAB_61111 K07584 uncharacterized protein | (GenBank) hypothetical protein (A)	FALSE	0.819	107	5.682e-26														Cysteine protease Prp [PF04327.15]						0	2	1	FALSE	T
vOTU4	vOTU4_51		51	30076	30765	-1	C	scb:SCAB_61101		scb:SCAB_61101 no KO assigned | (GenBank) conserved hypothetical protein (A)	FALSE	0.483	194	6.624e-53																	VOG01164	REFSEQ scaffolding protein; Xu	Xu	0	2	1	FALSE	TF
vOTU4	vOTU4_52		52	30833	31852	-1	C	scb:SCAB_61091		scb:SCAB_61091 no KO assigned | (GenBank) conserved hypothetical protein (A)	FALSE	0.581	388	6.266e-118	YP_009277926.1	YP_009277926.1 capsid maturation protease [Gordonia phage Nyceirae]	FALSE	0.327	160	8.052e-43											VOG01436	REFSEQ capsid maturation protease; Xu	Xu	0	1	1	FALSE	TF
vOTU4	vOTU4_53		53	31854	33278	-1	C	scb:SCAB_61081		scb:SCAB_61081 no KO assigned | (GenBank) putative phage protein (A)	FALSE	0.707	661	4.958e-210	YP_001994832.1	YP_001994832.1 portal protein [Mycobacterium phage Pukovnik]	FALSE	0.351	261	3.023e-75								Phage portal protein, SPP1 Gp6-like [PF05133.17]			VOG00105	sp|Q05220|PORTL_BPML5 Portal protein; XpXrXs	Xs;Xr;Xp	0	0	1	FALSE	VTF
vOTU4	vOTU4_54		54	33289	34923	-1	A	snr:SNOUR_20885		snr:SNOUR_20885 no KO assigned | (GenBank) hypothetical protein (A)	TRUE	0.731	773	2.379e-247	YP_009277923.1	YP_009277923.1 terminase large subunit, ATPase domain [Gordonia phage Nyceirae]	FALSE	0.543	345	6.191e-103								Terminase large subunit, endonuclease domain [PF20441.1]			VOG00134	sp|O64206|VG13_BPMD2 Gene 13 protein; Xu	Xu	0	0	4	FALSE	TF
vOTU4	vOTU4_55		55	34910	35377	-1	C	snr:SNOUR_20890		snr:SNOUR_20890 no KO assigned | (GenBank) hypothetical protein (A)	FALSE	0.627	190	4.816e-53	YP_009277922.1	YP_009277922.1 terminase small subunit [Gordonia phage Nyceirae]	FALSE	0.303	73	2.104e-15											VOG00713	sp|O64201|VG05_BPMD2 Gene 5 protein; Xu	Xu	0	2	5	FALSE	TF
vOTU5	vOTU5_1		1	1	678	1	A	splk:AV944_04745	K03701	splk:AV944_04745 K03701 excinuclease ABC subunit A | (GenBank) ABC-ATPase UvrA (A)	TRUE	0.86	369	1.067e-113														ABC transporter [PF00005.30]						0	2	5	FALSE	F
vOTU5	vOTU5_2		2	1095	1652	1	C	sinb:SIDU_14160		sinb:SIDU_14160 no KO assigned | (GenBank) hypothetical protein (A)	FALSE	0.674	216	3.145e-61																				0	1	4	FALSE	F
vOTU5	vOTU5_3		3	1818	2387	-1	C	spyg:YGS_C1P1412		spyg:YGS_C1P1412 no KO assigned | (GenBank) hypothetical protein (A)	FALSE	0.607	184	2.408e-50																				0	2	2	FALSE	F
vOTU5	vOTU5_4		4	2512	3084	-1	C	smag:AN936_10070		smag:AN936_10070 no KO assigned | (GenBank) hypothetical protein (A)	FALSE	0.436	140	6.831e-35																				0	2	2	FALSE	F
vOTU5	vOTU5_5		5	3193	3675	1	D																					Domain of unknown function (DUF4440) [PF14534.9]						0	2	2	FALSE	F
vOTU5	vOTU5_6		6	3801	4472	1	E																											0	2	2	FALSE	F
vOTU5	vOTU5_7		7	4612	4905	1	E																											0	2	2	FALSE	F
vOTU5	vOTU5_8		8	4985	5482	1	E																											0	2	2	FALSE	F
vOTU5	vOTU5_9		9	5510	5701	-1	E																											0	2	2	FALSE
vOTU5	vOTU5_10		10	5881	6042	1	E																											0	2	2	FALSE
vOTU5	vOTU5_11		11	6116	6844	1	E																											0	2	2	FALSE
vOTU5	vOTU5_12		12	6911	7429	-1	C	splk:AV944_06030	K04565	splk:AV944_06030 K04565 superoxide dismutase, Cu-Zn family [EC:1.15.1.1] | (GenBank) superoxide dismutase (A)	FALSE	0.581	156	8.256e-41														Copper/zinc superoxide dismutase (SODC) [PF00080.23]			VOG20165	sp|O12933|SODC_NPVOP Putative superoxide dismutase [Cu-Zn]; Xh	Xh	0	2	2	FALSE
vOTU5	vOTU5_13		13	7629	8495	-1	C	sphs:ETR14_05005		sphs:ETR14_05005 no KO assigned | (GenBank) OmpA family protein (A)	FALSE	0.412	206	3.92e-56														Opacity family porin protein [PF02462.18]						0	2	2	FALSE
vOTU5	vOTU5_14		14	8631	9551	-1	C	splm:BXU08_12945		splm:BXU08_12945 no KO assigned | (GenBank) ATP-binding protein (A)	FALSE	0.537	145	8.626e-35														Terminase large subunit, T4likevirus-type, N-terminal [PF03237.18]						0	0	3	FALSE
vOTU5	vOTU5_15		15	9548	10057	-1	C	spmi:K663_11375		spmi:K663_11375 no KO assigned | (GenBank) hypothetical protein (A)	FALSE	0.334	82	3.156e-15																				0	1	2	FALSE
vOTU5	vOTU5_16		16	10244	10684	1	C	span:AWL63_11205	K03630	span:AWL63_11205 K03630 DNA repair protein RadC | (GenBank) hypothetical protein (A)	FALSE	0.435	109	7.315e-25														RadC-like JAB domain [PF04002.18]						0	2	2	FALSE
vOTU5	vOTU5_17		17	10835	11236	-1	C	sphm:G432_16360		sphm:G432_16360 no KO assigned | (GenBank) hypothetical protein (A)	FALSE	0.71	192	4.973e-54														EVE domain [PF01878.21]						0	2	2	FALSE
vOTU5	vOTU5_18		18	11513	12259	1	C	sphs:ETR14_18710		sphs:ETR14_18710 no KO assigned | (GenBank) cell wall hydrolase (A)	FALSE	0.542	149	3.192e-37	YP_009794656.1	YP_009794656.1 cell wall hydrolase [Shigella phage SSP1]	FALSE	0.365	85	1.451e-18								Cell Wall Hydrolase [PF07486.15]						0	1	2	FALSE
vOTU5	vOTU5_19		19	12387	12893	1	C	sphs:ETR14_05075		sphs:ETR14_05075 no KO assigned | (GenBank) response regulator (A)	FALSE	0.484	153	8.671e-40																				0	2	2	FALSE
vOTU5	vOTU5_20		20	12978	14315	1	A	smic:SmB9_11330		smic:SmB9_11330 no KO assigned | (GenBank) hypothetical protein (A)	TRUE	0.559	445	8.689e-136														Phosphate-selective porin O and P [PF07396.14]						0	2	2	FALSE
vOTU5	vOTU5_21	phoR	21	14376	15380	1	C	sphm:G432_01505	K07636	sphm:G432_01505 K07636 two-component system, OmpR family, phosphate regulon sensor histidine kinase PhoR [EC:2.7.13.3] | (GenBank) two-component system phosphate regulon sensor histidine kinase PhoR (A)	FALSE	0.485	300	9.692e-88														Histidine kinase-, DNA gyrase B-, and HSP90-like ATPase [PF02518.29]; His Kinase A (phospho-acceptor) domain [PF00512.28]; GHKL domain [PF14501.9]						0	1	2	FALSE
vOTU5	vOTU5_22	pstS	22	15485	16525	1	C	sphs:ETR14_12530		sphs:ETR14_12530 no KO assigned | (GenBank) phosphate ABC transporter substrate-binding protein (A)	FALSE	0.649	428	7.266e-132														PBP superfamily domain [PF12849.10]						0	1	2	FALSE
vOTU5	vOTU5_23	pstC	23	16545	17924	1	C	sphs:ETR14_12525		sphs:ETR14_12525 no KO assigned | (GenBank) pstC; phosphate ABC transporter permease subunit PstC (A)	FALSE	0.652	591	3.845e-186														Phosphate ATP-binding cassette transporter [PF12501.11]; Binding-protein-dependent transport system inner membrane component [PF00528.25]						0	2	2	FALSE	F
vOTU5	vOTU5_24	pstA	24	17917	19170	1	A	spkc:KC8_03140	K02038	spkc:KC8_03140 K02038 phosphate transport system permease protein | (GenBank) phosphate ABC transporter permease (A)	TRUE	0.681	557	6.443e-175														Domain of unknown function (DUF3333) [PF11812.11]; Binding-protein-dependent transport system inner membrane component [PF00528.25]						0	2	2	FALSE	MF
vOTU5	vOTU5_25	pstB	25	19173	20150	1	A	sya:A6768_01420	K02036	sya:A6768_01420 K02036 phosphate transport system ATP-binding protein [EC:7.3.2.1] | (GenBank) phosphate ABC transporter ATP-binding protein (A)	TRUE	0.848	440	2.306e-136														ABC transporter [PF00005.30]			VOG20301	sp|P44662|Y361_HAEIN Probable iron transport system ATP-binding protein HI_0361; Xh	Xh	0	1	2	FALSE	MF
vOTU5	vOTU5_26	phoU	26	20164	20856	1	C	sphs:ETR14_12510		sphs:ETR14_12510 no KO assigned | (GenBank) phoU; phosphate signaling complex protein PhoU (A)	FALSE	0.692	302	2.481e-90														PhoU domain [PF01895.22]						0	2	2	FALSE	F
vOTU5	vOTU5_27		27	20858	21562	1	C	sphl:LPB140_04625	K07657	sphl:LPB140_04625 K07657 two-component system, OmpR family, phosphate regulon response regulator PhoB | (GenBank) phosphate regulon transcriptional regulatory protein PhoB (A)	FALSE	0.69	312	1.126e-93														Response regulator receiver domain [PF00072.27]; Transcriptional regulatory protein, C terminal [PF00486.31]			VOG18280	REFSEQ hybrid sensor histidine kinase - response regulator; Xu	Xu	0	1	5	FALSE	F
vOTU6	vOTU6_1		1	1	348	-1	C	spho:C3E99_06775	K07657	spho:C3E99_06775 K07657 two-component system, OmpR family, phosphate regulon response regulator PhoB | (GenBank) phoB; phosphate regulon transcriptional regulatory protein PhoB (A)	FALSE	0.745	166	3.345e-45														Response regulator receiver domain [PF00072.27]			VOG18280	REFSEQ hybrid sensor histidine kinase - response regulator; Xu	Xu	0	1	5	FALSE	F
vOTU6	vOTU6_2	phoU	2	341	1042	-1	C	sphs:ETR14_12510		sphs:ETR14_12510 no KO assigned | (GenBank) phoU; phosphate signaling complex protein PhoU (A)	FALSE	0.704	310	7.132e-93														PhoU domain [PF01895.22]						0	2	2	FALSE	F
vOTU6	vOTU6_3	pstB	3	1056	2069	-1	A	splk:AV944_10600	K02036	splk:AV944_10600 K02036 phosphate transport system ATP-binding protein [EC:7.3.2.1] | (GenBank) phosphate ABC transporter ATP-binding protein (A)	TRUE	0.856	445	6.54e-138														ABC transporter [PF00005.30]			VOG20301	sp|P44662|Y361_HAEIN Probable iron transport system ATP-binding protein HI_0361; Xh	Xh	0	1	2	FALSE	MF
vOTU6	vOTU6_4	pstA	4	2075	3328	-1	C	sphm:G432_01520	K02038	sphm:G432_01520 K02038 phosphate transport system permease protein | (GenBank) phosphate ABC transporter permease (A)	FALSE	0.658	553	1.093e-173														Domain of unknown function (DUF3333) [PF11812.11]; Binding-protein-dependent transport system inner membrane component [PF00528.25]						0	2	2	FALSE	MF
vOTU6	vOTU6_5	pstC	5	3321	4700	-1	A	sphs:ETR14_12525		sphs:ETR14_12525 no KO assigned | (GenBank) pstC; phosphate ABC transporter permease subunit PstC (A)	TRUE	0.661	603	4.215e-190														Phosphate ATP-binding cassette transporter [PF12501.11]; Binding-protein-dependent transport system inner membrane component [PF00528.25]						0	2	2	FALSE	F
vOTU6	vOTU6_6	pstS	6	4720	5760	-1	A	sphs:ETR14_12530		sphs:ETR14_12530 no KO assigned | (GenBank) phosphate ABC transporter substrate-binding protein (A)	TRUE	0.65	433	2.284e-133														PBP superfamily domain [PF12849.10]						0	1	2	FALSE	F
vOTU6	vOTU6_7	phoR	7	5862	6866	-1	C	ssan:NX02_10540	K07636	ssan:NX02_10540 K07636 two-component system, OmpR family, phosphate regulon sensor histidine kinase PhoR [EC:2.7.13.3] | (GenBank) hypothetical protein (A)	FALSE	0.492	296	3.052e-86														Histidine kinase-, DNA gyrase B-, and HSP90-like ATPase [PF02518.29]; His Kinase A (phospho-acceptor) domain [PF00512.28]; GHKL domain [PF14501.9]; Histidine kinase-like ATPase domain [PF13581.9]						0	1	2	FALSE
vOTU6	vOTU6_8		8	6918	8246	-1	C	smic:SmB9_11330		smic:SmB9_11330 no KO assigned | (GenBank) hypothetical protein (A)	FALSE	0.548	436	1.431e-132														Phosphate-selective porin O and P [PF07396.14]						0	2	2	FALSE	F
vOTU6	vOTU6_9		9	8328	8834	-1	C	sphs:ETR14_05075		sphs:ETR14_05075 no KO assigned | (GenBank) response regulator (A)	FALSE	0.51	150	7.864e-39																				0	2	2	FALSE	F
vOTU6	vOTU6_10		10	8997	9689	-1	C	sphs:ETR14_18710		sphs:ETR14_18710 no KO assigned | (GenBank) cell wall hydrolase (A)	FALSE	0.493	158	1.714e-40	YP_009794656.1	YP_009794656.1 cell wall hydrolase [Shigella phage SSP1]	FALSE	0.355	82	1.082e-17								Cell Wall Hydrolase [PF07486.15]						0	1	2	FALSE	F
vOTU6	vOTU6_11		11	10028	10447	1	C	spkc:KC8_04760		spkc:KC8_04760 no KO assigned | (GenBank) hypothetical protein (A)	FALSE	0.706	190	4.368e-53														EVE domain [PF01878.21]						0	2	2	FALSE	F
vOTU6	vOTU6_12		12	10448	10852	-1	C	span:AWL63_11205	K03630	span:AWL63_11205 K03630 DNA repair protein RadC | (GenBank) hypothetical protein (A)	FALSE	0.457	105	7.629e-24														RadC-like JAB domain [PF04002.18]						0	2	2	FALSE	F
vOTU6	vOTU6_13		13	11073	11570	1	C	spkc:KC8_17685		spkc:KC8_17685 no KO assigned | (GenBank) hypothetical protein (A)	FALSE	0.346	85	1.66e-16																				0	1	2	FALSE	F
vOTU6	vOTU6_14		14	11567	12892	1	A	sphm:G432_17040		sphm:G432_17040 no KO assigned | (GenBank) hypothetical protein (A)	TRUE	0.541	445	5.392e-136														Terminase large subunit, T4likevirus-type, N-terminal [PF03237.18]; Terminase RNaseH-like domain [PF17289.5]			VOG00171	sp|P10310|TERL_BPT3 Terminase, large subunit; XhXr	Xh;Xr	0	0	5	FALSE	VF
vOTU7	vOTU7_1		1	1	513	-1	C	fbu:UJ101_00988	K03553	fbu:UJ101_00988 K03553 recombination protein RecA | (GenBank) protein RecA (A)	FALSE	0.552	181	1.814e-49	YP_008052289.1	YP_008052289.1 RecA [Mycobacterium phage Phaux]	FALSE	0.581	163	2.9e-46								recA bacterial DNA recombination protein [PF00154.24]; Rad51 [PF08423.14]; KaiC [PF06745.16]			VOG00626	sp|P04529|UVSX_BPT4 Recombination and repair protein; XhXr	Xh;Xr	0	2	5	FALSE	VF
vOTU7	vOTU7_2		2	526	1140	-1	D																					Protein of unknown function (DUF669) [PF05037.16]						0	1	4	FALSE	F
vOTU7	vOTU7_3		3	1154	1450	-1	E																											0	2	3	FALSE	F
vOTU7	vOTU7_4		4	1467	1979	-1	E																											0	2	3	FALSE	F
vOTU7	vOTU7_5		5	1981	2181	-1	E																											0	2	3	FALSE	F
vOTU7	vOTU7_6		6	2188	2673	-1	C	tfa:BW733_00390	K02316	tfa:BW733_00390 K02316 DNA primase [EC:2.7.7.101] | (GenBank) DNA primase (A)	FALSE	0.455	69	7.105e-11														CHC2 zinc finger [PF01807.23]						0	1	3	FALSE	F
vOTU7	vOTU7_7		7	2670	3209	-1	C	dpx:DAPPUDRAFT_121761		dpx:DAPPUDRAFT_121761 no KO assigned | (GenBank) hypothetical protein (A)	FALSE	0.393	99	4.776e-21														AAA domain [PF13521.9]						0	1	3	FALSE	F
vOTU7	vOTU7_8	ppa	8	3172	3663	-1	C	fjg:BB050_01140	K01507	fjg:BB050_01140 K01507 inorganic pyrophosphatase [EC:3.6.1.1] | (GenBank) ppa; Inorganic pyrophosphatase (A)	FALSE	0.539	164	1.414e-43														Inorganic pyrophosphatase [PF00719.22]						0	2	3	FALSE	MKF
vOTU7	vOTU7_9		9	3660	5054	-1	C	thin:CRN91_04350		thin:CRN91_04350 no KO assigned | (GenBank) replicative DNA helicase (A)	FALSE	0.198	76	1.993e-11														DnaB-like helicase C terminal domain [PF03796.18]			VOG00150	sp|P04530|HELIC_BPT4 DnaB-like replicative helicase; XhXr	Xh;Xr	0	1	3	FALSE	VF
vOTU7	vOTU7_10		10	5216	6637	-1	C	bacs:AUL54_00025	K03462	bacs:AUL54_00025 K03462 nicotinamide phosphoribosyltransferase [EC:2.4.2.12] | (GenBank) nicotinate phosphoribosyltransferase (A)	FALSE	0.609	558	2.049e-174	YP_010246336.1	YP_010246336.1 nicotinate ribosyltransferase [Gordonia phage Octobien14]	FALSE	0.508	435	5.5e-135								Nicotinate phosphoribosyltransferase (NAPRTase) family [PF04095.19]; Nicotinamide phosphoribosyltransferase, N-terminal domain [PF18127.4]			VOG00481	sp|Q99KQ4|NAMPT_MOUSE Nicotinamide phosphoribosyltransferase; Xh	Xh	0	1	3	FALSE	MK
vOTU7	vOTU7_11		11	6751	7494	-1	C	sfg:AV650_04965	K00948	sfg:AV650_04965 K00948 ribose-phosphate pyrophosphokinase [EC:2.7.6.1] | (GenBank) ribose-phosphate pyrophosphokinase (A)	FALSE	0.339	136	9.037e-33	YP_009966196.1	YP_009966196.1 ribose-phosphate diphosphokinase [Klebsiella phage KNP2]	FALSE	0.364	112	1.654e-27								Phosphoribosyl synthetase-associated domain [PF14572.9]; Phosphoribosyl transferase domain [PF00156.30]			VOG12040	sp|Q0C5A1|KPRS_HYPNA Ribose-phosphate pyrophosphokinase; XhXr	Xh;Xr	0	1	3	FALSE	VM
vOTU7	vOTU7_12		12	7497	8702	-1	C	vai:BU251_04050		vai:BU251_04050 no KO assigned | (GenBank) folate biopterin transporter (A)	FALSE	0.394	259	2.153e-72														BT1 family [PF03092.19]						0	1	3	FALSE	F
vOTU7	vOTU7_13		13	8960	9091	-1	E																											0	2	3	FALSE	F
vOTU7	vOTU7_14		14	9088	9753	-1	C	msq:BKP64_13640		msq:BKP64_13640 no KO assigned | (GenBank) metallophosphoesterase (A)	FALSE	0.511	212	3.436e-59	YP_010356086.1	YP_010356086.1 calcineurin-like phosphoesterase [Flavobacterium phage vB_FspP_elemoB_14-3B]	FALSE	0.321	93	1.563e-21								Calcineurin-like phosphoesterase superfamily domain [PF12850.10]; Calcineurin-like phosphoesterase [PF00149.31]			VOG00249	sp|Q5UQ73|YL509_MIMIV Uncharacterized protein L509; Xu	Xu	0	1	3	FALSE	F
vOTU7	vOTU7_15		15	9765	10154	-1	C	vg:29066988		vg:29066988 no KO assigned | (RefSeq) kpv477_025; Klebsiella phage vB_KpnM_KpV477; putative dCTP pyrophosphatase (A)	FALSE	0.411	64	1.047e-09	YP_010278431.1	YP_010278431.1 dCTP pyrophosphatase [Shigella phage KNP5]	FALSE	0.385	61	7.615e-12								dUTPase [PF08761.14]			VOG25236	sp|P39262|VG56_BPT4 dCTP pyrophosphatase; Xu	Xu	0	1	3	FALSE	F
vOTU7	vOTU7_16		16	10147	10899	-1	C	ccl:Clocl_0576	K00560	ccl:Clocl_0576 K00560 thymidylate synthase [EC:2.1.1.45] | (GenBank) thymidylate synthase (A)	FALSE	0.303	96	6.717e-19	NP_932389.1	NP_932389.1 dCMP hydroxymethylase [Aeromonas phage 44RR2.8t]	FALSE	0.321	89	1.33e-19								Thymidylate synthase [PF00303.22]						0	1	3	FALSE	MF
vOTU7	vOTU7_17		17	10902	11807	-1	C	strc:AA958_12580		strc:AA958_12580 no KO assigned | (GenBank) hypothetical protein (A)	FALSE	0.345	64	4.154e-08																				0	1	3	FALSE	F
vOTU7	vOTU7_18		18	11807	12064	-1	E																											0	2	3	FALSE	F
vOTU7	vOTU7_19		19	12167	13372	-1	C	ths:TES1_0473		ths:TES1_0473 no KO assigned | (GenBank) Hypothetical protein (A)	FALSE	0.323	183	1.033e-46	YP_007005588.1	YP_007005588.1 hypothetical protein F422_gp113 [Staphylococcus phage SA11]	FALSE	0.26	143	3.645e-36								Type III restriction enzyme, res subunit [PF04851.18]; Helicase conserved C-terminal domain [PF00271.34]			VOG00039	sp|P20703|UVSW_BPT4 ATP-dependent DNA helicase uvsW; Xh	Xh	0	1	5	FALSE	F
vOTU8	vOTU8_1		1	1	618	-1	E																											0	2	5	FALSE	F
vOTU8	vOTU8_2		2	640	1152	-1	E																											0	2	4	FALSE	F
vOTU8	vOTU8_3		3	1154	1351	-1	E																											0	2	4	FALSE	F
vOTU8	vOTU8_4		4	1348	1842	-1	C	jte:ASJ30_09435	K02316	jte:ASJ30_09435 K02316 DNA primase [EC:2.7.7.101] | (GenBank) DNA primase (A)	FALSE	0.409	63	8.146e-09														CHC2 zinc finger [PF01807.23]						0	1	4	FALSE	F
vOTU8	vOTU8_5		5	1839	2369	-1	C	dpx:DAPPUDRAFT_121761		dpx:DAPPUDRAFT_121761 no KO assigned | (GenBank) hypothetical protein (A)	FALSE	0.412	109	1.708e-24																				0	1	3	FALSE	F
vOTU8	vOTU8_6	ppa	6	2347	2838	-1	C	mmg:MTBMA_c07130	K01507	mmg:MTBMA_c07130 K01507 inorganic pyrophosphatase [EC:3.6.1.1] | (GenBank) ppa; predicted inorganic pyrophosphatase (A)	FALSE	0.582	172	1.884e-46														Inorganic pyrophosphatase [PF00719.22]						0	2	3	FALSE	MKF
vOTU8	vOTU8_7		7	2835	4238	-1	C	pacd:EGX94_06010	K02314	pacd:EGX94_06010 K02314 replicative DNA helicase [EC:3.6.4.12] | (GenBank) dnaB; replicative DNA helicase (A)	FALSE	0.236	83	1.67e-13														DnaB-like helicase C terminal domain [PF03796.18]			VOG00150	sp|P04530|HELIC_BPT4 DnaB-like replicative helicase; XhXr	Xh;Xr	0	1	3	FALSE	VF
vOTU8	vOTU8_8		8	4535	6013	-1	C	bacs:AUL54_00025	K03462	bacs:AUL54_00025 K03462 nicotinamide phosphoribosyltransferase [EC:2.4.2.12] | (GenBank) nicotinate phosphoribosyltransferase (A)	FALSE	0.629	605	3.638e-190	YP_010246336.1	YP_010246336.1 nicotinate ribosyltransferase [Gordonia phage Octobien14]	TRUE	0.5	448	5.169e-139								Nicotinate phosphoribosyltransferase (NAPRTase) family [PF04095.19]; Nicotinamide phosphoribosyltransferase, N-terminal domain [PF18127.4]			VOG00481	sp|Q99KQ4|NAMPT_MOUSE Nicotinamide phosphoribosyltransferase; Xh	Xh	0	1	3	FALSE	MKF
vOTU8	vOTU8_9		9	6073	6810	-1	C	ahn:NCTC12129_00424	K00948	ahn:NCTC12129_00424 K00948 ribose-phosphate pyrophosphokinase [EC:2.7.6.1] | (GenBank) prsA_1; ribose-phosphate pyrophosphokinase (A)	FALSE	0.364	136	8.45e-33	YP_009966196.1	YP_009966196.1 ribose-phosphate diphosphokinase [Klebsiella phage KNP2]	FALSE	0.35	125	5.642e-32								Phosphoribosyl synthetase-associated domain [PF14572.9]			VOG12040	sp|Q0C5A1|KPRS_HYPNA Ribose-phosphate pyrophosphokinase; XhXr	Xh;Xr	0	1	3	FALSE	VM
vOTU8	vOTU8_10		10	6807	8018	-1	C	vai:BU251_04050		vai:BU251_04050 no KO assigned | (GenBank) folate biopterin transporter (A)	FALSE	0.393	258	4.301e-72														BT1 family [PF03092.19]; MFS/sugar transport protein [PF13347.9]						0	1	3	FALSE
vOTU8	vOTU8_11		11	8015	8314	-1	E																											0	2	3	FALSE
vOTU8	vOTU8_12		12	8526	8693	-1	E																											0	2	3	FALSE
vOTU8	vOTU8_13		13	8707	9378	-1	C	msq:BKP64_13640		msq:BKP64_13640 no KO assigned | (GenBank) metallophosphoesterase (A)	FALSE	0.507	211	9.592e-59	YP_010356086.1	YP_010356086.1 calcineurin-like phosphoesterase [Flavobacterium phage vB_FspP_elemoB_14-3B]	FALSE	0.313	92	4.174e-21								Calcineurin-like phosphoesterase superfamily domain [PF12850.10]			VOG00249	sp|Q5UQ73|YL509_MIMIV Uncharacterized protein L509; Xu	Xu	0	1	3	FALSE
vOTU8	vOTU8_14		14	9368	9757	-1	C	vg:29066988		vg:29066988 no KO assigned | (RefSeq) kpv477_025; Klebsiella phage vB_KpnM_KpV477; putative dCTP pyrophosphatase (A)	FALSE	0.411	64	1.047e-09	YP_010278431.1	YP_010278431.1 dCTP pyrophosphatase [Shigella phage KNP5]	FALSE	0.331	64	1.159e-12								dUTPase [PF08761.14]			VOG25236	sp|P39262|VG56_BPT4 dCTP pyrophosphatase; Xu	Xu	0	2	3	FALSE	F
vOTU8	vOTU8_15		15	9758	10507	-1	C	lge:C269_01175	K00560	lge:C269_01175 K00560 thymidylate synthase [EC:2.1.1.45] | (GenBank) thymidylate synthase (A)	FALSE	0.295	108	6.466e-23	NP_932389.1	NP_932389.1 dCMP hydroxymethylase [Aeromonas phage 44RR2.8t]	FALSE	0.33	92	8.321e-21								Thymidylate synthase [PF00303.22]						0	1	3	FALSE	MF
vOTU8	vOTU8_16		16	10509	11414	-1	C	sct:SCAT_2836		sct:SCAT_2836 no KO assigned | (GenBank) protein of unknown function (A)	FALSE	0.314	66	9.717e-09																				0	1	3	FALSE	F
vOTU8	vOTU8_17		17	11426	11707	-1	E																											0	2	3	FALSE	F
vOTU8	vOTU8_18		18	11783	13234	-1	C	vg:22276989	K18959	vg:22276989 K18959 ATP-dependent DNA helicase UvsW [EC:3.6.4.12] | (RefSeq) OZ73_gp046; Bacillus phage CP-51; putative helicase (A)	FALSE	0.293	209	1.55e-54	YP_007005588.1	YP_007005588.1 hypothetical protein F422_gp113 [Staphylococcus phage SA11]	FALSE	0.258	141	5.499e-35								Type III restriction enzyme, res subunit [PF04851.18]; Helicase conserved C-terminal domain [PF00271.34]			VOG00039	sp|P20703|UVSW_BPT4 ATP-dependent DNA helicase uvsW; Xh	Xh	0	1	3	FALSE	F
vOTU8	vOTU8_19		19	13212	13466	-1	E																											0	2	3	FALSE	F
vOTU8	vOTU8_20		20	13650	14621	-1	C	rru:Rru_A0390		rru:Rru_A0390 no KO assigned | (RefSeq) hypothetical protein (A)	FALSE	0.435	242	6.316e-68	YP_010099821.1	YP_010099821.1 nucleotidyltransferase domain-containing protein [Escherichia phage MLF4]	FALSE	0.39	220	2.786e-63								RNA repair pathway DNA polymerase beta family [PF10127.12]			VOG00610	sp|P39242|Y05G_BPT4 Uncharacterized 38.9 kDa protein in nrdC-mobD intergenic region; Xu	Xu	0	1	5	FALSE	F
vOTU9	vOTU9_1		1	1	579	-1	C	chry:CEY12_10975	K03553	chry:CEY12_10975 K03553 recombination protein RecA | (GenBank) recA; recombinase RecA (A)	FALSE	0.537	195	5.556e-54	YP_002014584.1	YP_002014584.1 hypothetical protein Kostya_118 [Mycobacterium phage Kostya]	FALSE	0.563	176	2.249e-50								recA bacterial DNA recombination protein [PF00154.24]; Rad51 [PF08423.14]; KaiC [PF06745.16]			VOG00626	sp|P04529|UVSX_BPT4 Recombination and repair protein; XhXr	Xh;Xr	0	2	5	FALSE	VF
vOTU9	vOTU9_2		2	601	1218	-1	D																					Protein of unknown function (DUF669) [PF05037.16]						0	2	4	FALSE	F
vOTU9	vOTU9_3		3	1240	1758	-1	E																											0	2	4	FALSE	F
vOTU9	vOTU9_4		4	1760	1957	-1	E																											0	2	4	FALSE	F
vOTU9	vOTU9_5		5	1954	2448	-1	C	amq:AMETH_1959	K02316	amq:AMETH_1959 K02316 DNA primase [EC:2.7.7.101] | (GenBank) dnaG; DNA primase (A)	FALSE	0.308	66	9.323e-10														CHC2 zinc finger [PF01807.23]						0	1	4	FALSE	F
vOTU9	vOTU9_6		6	2445	2969	-1	C	vg:25812904		vg:25812904 no KO assigned | (RefSeq) ml_477; Mollivirus sibericum; hypothetical protein (A)	FALSE	0.343	87	6.459e-17														AAA domain [PF13521.9]						0	1	3	FALSE	F
vOTU9	vOTU9_7	ppa	7	2947	3441	-1	C	mmg:MTBMA_c07130	K01507	mmg:MTBMA_c07130 K01507 inorganic pyrophosphatase [EC:3.6.1.1] | (GenBank) ppa; predicted inorganic pyrophosphatase (A)	FALSE	0.579	171	3.697e-46														Inorganic pyrophosphatase [PF00719.22]						0	1	3	FALSE	MKF
vOTU9	vOTU9_8		8	3438	4838	-1	C	pacd:EGX94_06010	K02314	pacd:EGX94_06010 K02314 replicative DNA helicase [EC:3.6.4.12] | (GenBank) dnaB; replicative DNA helicase (A)	FALSE	0.237	83	1.251e-13														DnaB-like helicase C terminal domain [PF03796.18]			VOG00150	sp|P04530|HELIC_BPT4 DnaB-like replicative helicase; XhXr	Xh;Xr	0	1	3	FALSE	VF
vOTU9	vOTU9_9		9	4977	6455	-1	A	bacs:AUL54_00025	K03462	bacs:AUL54_00025 K03462 nicotinamide phosphoribosyltransferase [EC:2.4.2.12] | (GenBank) nicotinate phosphoribosyltransferase (A)	TRUE	0.63	606	1.417e-190	YP_010246336.1	YP_010246336.1 nicotinate ribosyltransferase [Gordonia phage Octobien14]	FALSE	0.499	446	2.475e-138								Nicotinate phosphoribosyltransferase (NAPRTase) family [PF04095.19]; Nicotinamide phosphoribosyltransferase, N-terminal domain [PF18127.4]			VOG00481	sp|Q99KQ4|NAMPT_MOUSE Nicotinamide phosphoribosyltransferase; Xh	Xh	0	1	3	FALSE	MKF
vOTU9	vOTU9_10		10	6504	7256	-1	C	vg:10351178		vg:10351178 no KO assigned | (RefSeq) ErPhphiEa104_gp114; Erwinia phage phiEa104; ribose-phosphate pyrophosphokinase (A)	FALSE	0.404	130	1.059e-30	YP_009966196.1	YP_009966196.1 ribose-phosphate diphosphokinase [Klebsiella phage KNP2]	FALSE	0.403	129	2.968e-33								Phosphoribosyl synthetase-associated domain [PF14572.9]; Phosphoribosyl transferase domain [PF00156.30]			VOG12040	sp|Q0C5A1|KPRS_HYPNA Ribose-phosphate pyrophosphokinase; XhXr	Xh;Xr	0	1	3	FALSE	V
vOTU9	vOTU9_11		11	7269	8465	-1	C	vai:BU251_04050		vai:BU251_04050 no KO assigned | (GenBank) folate biopterin transporter (A)	FALSE	0.374	244	2.647e-67														BT1 family [PF03092.19]; MFS/sugar transport protein [PF13347.9]						0	1	3	FALSE
vOTU9	vOTU9_12		12	8462	8806	-1	E																											0	2	3	FALSE
vOTU9	vOTU9_13		13	8879	9040	-1	E																											0	2	3	FALSE
vOTU9	vOTU9_14		14	9018	9182	-1	E																											0	2	3	FALSE
vOTU9	vOTU9_15		15	9193	9330	-1	E																											0	2	3	FALSE
vOTU9	vOTU9_16		16	9327	9557	-1	E																											0	2	3	FALSE
vOTU9	vOTU9_17		17	9625	10344	-1	C	msq:BKP64_13640		msq:BKP64_13640 no KO assigned | (GenBank) metallophosphoesterase (A)	FALSE	0.519	217	8.864e-61	YP_010356086.1	YP_010356086.1 calcineurin-like phosphoesterase [Flavobacterium phage vB_FspP_elemoB_14-3B]	FALSE	0.318	92	6.444e-21								Calcineurin-like phosphoesterase superfamily domain [PF12850.10]			VOG00249	sp|Q5UQ73|YL509_MIMIV Uncharacterized protein L509; Xu	Xu	0	1	3	FALSE
vOTU9	vOTU9_18		18	10286	10675	-1	C	vg:30308832		vg:30308832 no KO assigned | (RefSeq) BOW90_gp026; Escherichia phage MX01; dCTPase (A)	FALSE	0.332	62	6.879e-09														dUTPase [PF08761.14]			VOG25236	sp|P39262|VG56_BPT4 dCTP pyrophosphatase; Xu	Xu	0	1	3	FALSE
vOTU9	vOTU9_19		19	10677	10823	-1	E																											0	2	3	FALSE
vOTU9	vOTU9_20		20	10816	11571	-1	C	ccl:Clocl_0576	K00560	ccl:Clocl_0576 K00560 thymidylate synthase [EC:2.1.1.45] | (GenBank) thymidylate synthase (A)	FALSE	0.352	111	5.806e-24	NP_932389.1	NP_932389.1 dCMP hydroxymethylase [Aeromonas phage 44RR2.8t]	FALSE	0.336	94	1.397e-21								Thymidylate synthase [PF00303.22]						0	1	3	FALSE	M
vOTU9	vOTU9_21		21	11573	12478	-1	C	vg:26794940		vg:26794940 no KO assigned | (RefSeq) AXJ14_gp094; Geobacillus virus E3; putative thymidylate kinase (A)	FALSE	0.264	63	9.913e-08																				0	1	3	FALSE	F
vOTU9	vOTU9_22		22	12478	12759	-1	E																											0	2	3	FALSE	F
vOTU9	vOTU9_23		23	12832	14283	-1	C	vg:22276989	K18959	vg:22276989 K18959 ATP-dependent DNA helicase UvsW [EC:3.6.4.12] | (RefSeq) OZ73_gp046; Bacillus phage CP-51; putative helicase (A)	FALSE	0.293	209	2.103e-54	YP_007005588.1	YP_007005588.1 hypothetical protein F422_gp113 [Staphylococcus phage SA11]	FALSE	0.267	149	1.086e-37								Type III restriction enzyme, res subunit [PF04851.18]; Helicase conserved C-terminal domain [PF00271.34]			VOG00039	sp|P20703|UVSW_BPT4 ATP-dependent DNA helicase uvsW; Xh	Xh	0	1	3	FALSE	F
vOTU9	vOTU9_24		24	14270	14536	-1	E																											0	2	3	FALSE	F
vOTU9	vOTU9_25		25	14823	15797	-1	C	gog:C1280_08200		gog:C1280_08200 no KO assigned | (GenBank) hypothetical protein (A)	FALSE	0.429	246	2.1e-69	YP_010278223.1	YP_010278223.1 hypothetical protein KNT57_gp056 [Shigella phage KNP5]	FALSE	0.406	232	1.8e-67								RNA repair pathway DNA polymerase beta family [PF10127.12]			VOG00610	sp|P39242|Y05G_BPT4 Uncharacterized 38.9 kDa protein in nrdC-mobD intergenic region; Xu	Xu	0	1	4	FALSE	F
vOTU9	vOTU9_26		26	15800	16429	-1	E																											0	2	4	FALSE	F
vOTU9	vOTU9_27		27	16426	16791	-1	E																											0	2	5	FALSE	F
vOTU10	vOTU10_1		1	1	1239	-1	C	snr:SNOUR_20885		snr:SNOUR_20885 no KO assigned | (GenBank) hypothetical protein (A)	FALSE	0.678	555	1.821e-174	YP_009277923.1	YP_009277923.1 terminase large subunit, ATPase domain [Gordonia phage Nyceirae]	TRUE	0.614	404	2.709e-125														0	0	5	FALSE	F
vOTU10	vOTU10_2		2	1229	1708	-1	C	snr:SNOUR_20890		snr:SNOUR_20890 no KO assigned | (GenBank) hypothetical protein (A)	FALSE	0.479	139	2.664e-35	YP_009277922.1	YP_009277922.1 terminase small subunit [Gordonia phage Nyceirae]	FALSE	0.363	75	3.69e-16														0	2	1	FALSE	F
vOTU10	vOTU10_3		3	1782	2642	-1	C	scb:SCAB_48301		scb:SCAB_48301 no KO assigned | (GenBank) putative phage protein (A)	FALSE	0.285	82	5.886e-14	YP_009124878.1	YP_009124878.1 hypothetical protein VC46_gp097 [Mycobacterium phage Gaia]	FALSE	0.277	73	3.292e-14														1	1	1	FALSE	F
vOTU10	vOTU10_4		4	3196	4122	-1	C	mtua:CSH63_17855		mtua:CSH63_17855 no KO assigned | (GenBank) hypothetical protein (A)	FALSE	0.288	128	2.754e-29																	VOG00478	REFSEQ hypothetical protein; Xu	Xu	0	1	1	FALSE	F
vOTU10	vOTU10_5		5	4119	4361	-1	E																											0	2	1	FALSE	F
vOTU10	vOTU10_6		6	4358	4921	-1	E																											0	2	1	FALSE	F
vOTU10	vOTU10_7		7	4918	5100	-1	E																											0	2	1	FALSE	F
vOTU10	vOTU10_8		8	5097	5396	-1	E																											0	2	1	FALSE
vOTU10	vOTU10_9		9	6189	6461	-1	C	actn:L083_6006		actn:L083_6006 no KO assigned | (GenBank) hypothetical protein (A)	FALSE	0.379	63	4.269e-10																				0	2	1	FALSE
vOTU10	vOTU10_10		10	6458	6667	-1	E																											0	2	1	FALSE
vOTU10	vOTU10_11		11	6664	6885	-1	E																											0	2	1	FALSE
vOTU10	vOTU10_12		12	6934	7200	-1	E																											0	2	1	FALSE
vOTU10	vOTU10_13		13	7209	7451	-1	E																											0	2	1	FALSE
vOTU10	vOTU10_14		14	7448	7918	-1	E																											0	2	1	FALSE
vOTU10	vOTU10_15		15	7911	8924	-1	E																											0	2	1	FALSE
vOTU10	vOTU10_16		16	8921	9103	-1	E																											0	2	1	FALSE
vOTU10	vOTU10_17		17	9082	9333	-1	E																											0	2	1	FALSE
vOTU10	vOTU10_18		18	9333	9815	-1	C	strd:NI25_20295		strd:NI25_20295 no KO assigned | (GenBank) hypothetical protein (A)	FALSE	0.488	148	2.711e-38	YP_009273989.1	YP_009273989.1 RusA-like resolvase [Gordonia phage Vendetta]	FALSE	0.424	93	4.013e-22								Endodeoxyribonuclease RusA [PF05866.14]			VOG01653	sp|Q9MCN8|RUSA_BPHK7 Crossover junction endodeoxyribonuclease rusA; Xr	Xr	0	1	1	FALSE	V
vOTU10	vOTU10_19		19	9812	9967	-1	E																											0	2	1	FALSE
vOTU10	vOTU10_20		20	9967	10992	-1	C	vg:29065029		vg:29065029 no KO assigned | (RefSeq) 57, BI083_gp57; Gordonia phage Twister6; ssDNA binding protein (A)	FALSE	0.584	316	4.562e-93	YP_009125436.1	YP_009125436.1 putative RecT [Mycobacterium phage Sparky]	FALSE	0.506	239	8.883e-70											VOG12782	REFSEQ hypothetical protein; Xu	Xu	0	1	1	FALSE
vOTU10	vOTU10_21		21	11009	11182	-1	E																											0	2	1	FALSE
vOTU10	vOTU10_22		22	11179	11418	-1	E																											0	2	1	FALSE
vOTU10	vOTU10_23		23	11421	12341	-1	C	actn:L083_6017		actn:L083_6017 no KO assigned | (GenBank) GP60 protein (A)	FALSE	0.544	317	3.086e-94	YP_009124711.1	YP_009124711.1 RecE-like exonuclease [Mycobacterium phage Sbash]	FALSE	0.357	164	1.809e-44								PDDEXK-like domain of unknown function (DUF3799) [PF12684.10]						0	1	1	FALSE
vOTU10	vOTU10_24		24	12341	12568	-1	E																											0	2	1	FALSE
vOTU10	vOTU10_25		25	12565	12855	-1	E																											0	2	1	FALSE
vOTU10	vOTU10_26		26	12852	13112	-1	E																											0	2	1	FALSE
vOTU10	vOTU10_27		27	13109	13723	-1	C	nfr:ERS450000_05937		nfr:ERS450000_05937 no KO assigned | (GenBank) Uncharacterised protein (A)	FALSE	0.521	93	1.59e-18	YP_003347744.1	YP_003347744.1 hypothetical protein ET08_61 [Mycobacterium phage ET08]	FALSE	0.431	76	5.528e-16											VOG03696	REFSEQ hypothetical protein; Xu	Xu	0	1	1	FALSE
vOTU10	vOTU10_28		28	13720	14067	-1	E																											0	2	1	FALSE
vOTU10	vOTU10_29		29	14064	14336	-1	C	rer:RER_22890		rer:RER_22890 no KO assigned | (GenBank) hypothetical protein (A)	FALSE	0.595	102	1.372e-23	YP_009277960.1	YP_009277960.1 hypothetical protein BIZ68_gp42 [Gordonia phage Nyceirae]	FALSE	0.466	75	2.546e-17											VOG22263	REFSEQ hypothetical protein; Xu	Xu	0	2	1	FALSE
vOTU10	vOTU10_30		30	14333	14626	-1	E																											0	2	1	FALSE
vOTU10	vOTU10_31		31	14775	14999	-1	E																											0	2	1	FALSE
vOTU10	vOTU10_32		32	14999	15355	-1	C	actn:L083_6019		actn:L083_6019 no KO assigned | (GenBank) hypothetical protein (A)	FALSE	0.422	64	7.01e-10																				0	2	1	FALSE
vOTU10	vOTU10_33		33	15352	15897	-1	E																											0	2	1	FALSE
vOTU10	vOTU10_34		34	16270	16914	-1	E																											0	2	1	FALSE
vOTU10	vOTU10_35		35	16911	17201	-1	E																											0	2	1	FALSE
vOTU10	vOTU10_36		36	17198	17491	-1	E																											0	2	1	FALSE
vOTU10	vOTU10_37		37	17685	18086	1	C	afs:AFR_08435		afs:AFR_08435 no KO assigned | (GenBank) hypothetical protein (A)	FALSE	0.443	103	4.857e-23														Helix-turn-helix [PF01381.25]; Cro/C1-type HTH DNA-binding domain [PF13443.9]						0	2	1	FALSE
vOTU10	vOTU10_38		38	18086	19216	1	C	ssia:A7J05_09545		ssia:A7J05_09545 no KO assigned | (GenBank) integrase (A)	FALSE	0.274	138	1.324e-31	YP_009275714.1	YP_009275714.1 integrase [Gordonia phage Gsput1]	FALSE	0.227	100	1.77e-22								Phage integrase family [PF00589.25]			VOG00012	sp|P22877|INTR_SACER Integrase; XhXr	Xh;Xr	0	1	1	FALSE	V
vOTU10	vOTU10_39		39	19464	20108	-1	E																											0	2	1	FALSE
vOTU10	vOTU10_40		40	20345	20674	1	D																					Domain of unknown function (DUF4190) [PF13828.9]						0	2	1	FALSE
vOTU10	vOTU10_41		41	20731	21144	-1	E																											0	2	1	FALSE
vOTU10	vOTU10_42		42	21141	21314	-1	E																											0	2	1	FALSE
vOTU10	vOTU10_43		43	21553	21783	1	C	mil:ML5_6007		mil:ML5_6007 no KO assigned | (GenBank) hypothetical protein (A)	FALSE	0.533	70	7.488e-13																				0	2	1	FALSE
vOTU10	vOTU10_44		44	21921	22154	1	C	mil:ML5_6007		mil:ML5_6007 no KO assigned | (GenBank) hypothetical protein (A)	FALSE	0.54	66	1.883e-11														Prophage CP4-57 regulatory protein (AlpA) [PF05930.15]						0	2	1	FALSE
vOTU10	vOTU10_45		45	22218	22466	-1	D																					HicB_like antitoxin of bacterial toxin-antitoxin system [PF15919.8]						0	2	1	FALSE
vOTU10	vOTU10_46		46	22484	22699	-1	E																											0	2	1	FALSE
vOTU10	vOTU10_47		47	22963	23298	-1	C	vg:6370041		vg:6370041 no KO assigned | (RefSeq) RSL1_ORF162; Ralstonia phage phiRSL1; hypothetical protein (A)	FALSE	0.422	74	1.456e-13																				0	1	1	FALSE
vOTU10	vOTU10_48		48	23307	23552	-1	C	vg:1258888		vg:1258888 no KO assigned | (RefSeq) 29, phiBT1p54; Streptomyces virus phiBT1; gp29 (A)	FALSE	0.637	104	1.336e-24	YP_006907229.1	YP_006907229.1 hypothetical protein D281_gp54 [Streptomyces phage TG1]	FALSE	0.621	101	1.365e-26											VOG25944	REFSEQ hypothetical protein; Xu	Xu	0	1	1	FALSE
vOTU10	vOTU10_49		49	23549	23773	-1	E																											0	2	1	FALSE
vOTU10	vOTU10_50		50	23792	24049	-1	E																											0	2	1	FALSE
vOTU10	vOTU10_51		51	24028	24336	-1	E																											0	2	1	FALSE
vOTU10	vOTU10_52		52	24374	24637	-1	E																											0	2	1	FALSE
vOTU10	vOTU10_53		53	24687	25790	-1	C	mil:ML5_2711		mil:ML5_2711 no KO assigned | (GenBank) hypothetical protein (A)	FALSE	0.274	91	2.984e-16	YP_009124775.1	YP_009124775.1 lysin A [Mycobacterium phage Gaia]	FALSE	0.244	78	2.624e-15														0	2	1	FALSE
vOTU10	vOTU10_54	ugpQ	54	25787	26737	-1	C	sro:Sros_3486	K01126	sro:Sros_3486 K01126 glycerophosphoryl diester phosphodiesterase [EC:3.1.4.46] | (GenBank) Glycerophosphoryl diester phosphodiesterase-like protein (A)	FALSE	0.294	108	1.885e-22														Glycerophosphoryl diester phosphodiesterase family [PF03009.20]						0	2	1	FALSE
vOTU10	vOTU10_55		55	26734	27279	-1	E																											0	2	1	FALSE
vOTU10	vOTU10_56		56	27281	27709	-1	E																											0	2	1	FALSE
vOTU10	vOTU10_57		57	27712	29259	-1	E																											0	1	1	FALSE
vOTU10	vOTU10_58		58	29261	32485	-1	C	actn:L083_0374		actn:L083_0374 no KO assigned | (GenBank) phage tail tape measure protein, TP901 family (A)	FALSE	0.498	986	2.844e-311	YP_009124755.1	YP_009124755.1 tape measure protein [Mycobacterium phage Gaia]	FALSE	0.339	166	5.147e-41								Phage-related minor tail protein [PF10145.12]			VOG00374	sp|O64314|TMP_BPP2 Probable tape measure protein; Xs	Xs	0	0	1	FALSE	V
vOTU10	vOTU10_59		59	32464	32763	-1	C	actn:L083_0373		actn:L083_0373 no KO assigned | (GenBank) hypothetical protein (A)	FALSE	0.52	90	3.81e-19																				0	2	1	FALSE
vOTU10	vOTU10_60		60	32868	33416	-1	C	actn:L083_0372		actn:L083_0372 no KO assigned | (GenBank) hypothetical protein (A)	FALSE	0.492	168	9.919e-45																				0	2	1	FALSE
vOTU10	vOTU10_61		61	33541	34020	-1	C	actn:L083_0371		actn:L083_0371 no KO assigned | (GenBank) hypothetical protein (A)	FALSE	0.561	173	6.14e-47																				0	2	1	FALSE
vOTU10	vOTU10_62		62	34024	34374	-1	C	actn:L083_0370		actn:L083_0370 no KO assigned | (GenBank) hypothetical protein (A)	FALSE	0.36	70	7.864e-12																				0	2	1	FALSE
vOTU10	vOTU10_63		63	34387	34731	-1	E																											0	2	1	FALSE
vOTU10	vOTU10_64		64	34801	35238	-1	C	actn:L083_0368		actn:L083_0368 no KO assigned | (GenBank) hypothetical protein (A)	FALSE	0.399	98	2.523e-21																				0	2	1	FALSE
vOTU10	vOTU10_65		65	35235	35630	-1	C	actn:L083_0367		actn:L083_0367 no KO assigned | (GenBank) hypothetical protein (A)	FALSE	0.476	106	2.612e-24																				0	2	1	FALSE
vOTU10	vOTU10_66		66	35630	36025	-1	C	actn:L083_0366		actn:L083_0366 no KO assigned | (GenBank) hypothetical protein (A)	FALSE	0.439	108	1.014e-24														Family of unknown function (DUF6093) [PF19586.2]			VOG06220	REFSEQ head-to-tail stopper; Xu	Xu	0	2	1	FALSE
vOTU10	vOTU10_67		67	36035	37171	-1	E																											0	2	1	FALSE
vOTU10	vOTU10_68		68	37178	37654	-1	E																											0	2	1	FALSE
vOTU10	vOTU10_69		69	37669	38259	-1	C	kphy:AOZ06_07800		kphy:AOZ06_07800 no KO assigned | (GenBank) hypothetical protein (A)	FALSE	0.427	149	4.607e-38																	VOG00467	REFSEQ head-to-tail adaptor; Xu	Xu	0	1	1	FALSE
vOTU10	vOTU10_70		70	38293	38880	-1	C	ssia:A7J05_22945		ssia:A7J05_22945 no KO assigned | (GenBank) hypothetical protein (A)	FALSE	0.35	73	8.563e-12																				0	2	1	FALSE	F
vOTU10	vOTU10_71		71	38877	39233	-1	E																											0	2	1	FALSE	F
vOTU10	vOTU10_72		72	39235	40254	-1	C	sgv:B1H19_19005		sgv:B1H19_19005 no KO assigned | (GenBank) phage capsid protein (A)	FALSE	0.453	278	6.776e-80	YP_009277929.1	YP_009277929.1 major capsid protein [Gordonia phage Nyceirae]	FALSE	0.222	77	3.503e-15											VOG01380	REFSEQ major capsid protein; Xu	Xu	0	0	1	FALSE	F
vOTU10	vOTU10_73		73	40274	40912	-1	C	vg:28801585		vg:28801585 no KO assigned | (RefSeq) BH784_gp06; Tsukamurella phage TPA4; hypothetical protein (A)	FALSE	0.284	80	5.316e-14																	VOG15883	REFSEQ hypothetical protein; Xu	Xu	0	1	1	FALSE	F
vOTU10	vOTU10_74		74	40950	41840	-1	C	actn:L083_0359		actn:L083_0359 no KO assigned | (GenBank) hypothetical protein (A)	FALSE	0.574	325	7.067e-97	YP_009277926.1	YP_009277926.1 capsid maturation protease [Gordonia phage Nyceirae]	FALSE	0.336	174	5.492e-48											VOG01436	REFSEQ capsid maturation protease; Xu	Xu	0	1	1	FALSE	F
vOTU10	vOTU10_75		75	41845	43257	-1	A	kphy:AOZ06_07775		kphy:AOZ06_07775 no KO assigned | (GenBank) hypothetical protein (A)	TRUE	0.573	500	2.021e-154	YP_009198227.1	YP_009198227.1 portal protein [Mycobacterium phage Piro94]	FALSE	0.354	258	2.325e-74								Phage portal protein, SPP1 Gp6-like [PF05133.17]			VOG00105	sp|Q05220|PORTL_BPML5 Portal protein; XpXrXs	Xs;Xr;Xp	0	0	1	FALSE	VF
vOTU10	vOTU10_76		76	43271	43687	-1	C	snr:SNOUR_20885		snr:SNOUR_20885 no KO assigned | (GenBank) hypothetical protein (A)	FALSE	0.594	143	6.317e-37	YP_009277924.1	YP_009277924.1 terminase large subunit, nuclease domain [Gordonia phage Nyceirae]	FALSE	0.423	94	6.77e-23														0	0	5	FALSE	F
vOTU11	vOTU11_1		1	1	198	1	E																											0	2	5	FALSE	F
vOTU11	vOTU11_2		2	195	620	1	E																											0	2	4	FALSE	F
vOTU11	vOTU11_3		3	700	3378	1	C	gob:Gobs_3490		gob:Gobs_3490 no KO assigned | (GenBank) hypothetical protein (A)	FALSE	0.228	225	1.369e-56														RepB DNA-primase from phage plasmid [PF16793.8]						0	1	4	FALSE	F
vOTU11	vOTU11_4		4	3425	3949	1	C	scb:SCAB_48491	K03111	scb:SCAB_48491 K03111 single-strand DNA-binding protein | (GenBank) ssb3; putative single-strand binding protein (A)	FALSE	0.828	299	2.391e-90	YP_009273986.1	YP_009273986.1 ssDNA binding protein [Gordonia phage Vendetta]	FALSE	0.606	196	1.097e-57								Single-strand binding protein family [PF00436.28]			VOG03000	sp|O21902|SSB_BPLSK SSB protein; Xh	Xh	0	1	2	FALSE	F
vOTU11	vOTU11_5		5	4023	4190	1	C	scb:SCAB_48481		scb:SCAB_48481 no KO assigned | (GenBank) hypothetical protein (A)	FALSE	0.761	88	2.259e-19																				0	2	2	FALSE	F
vOTU11	vOTU11_6		6	4187	4816	1	C	scb:SCAB_48471		scb:SCAB_48471 no KO assigned | (GenBank) hypothetical protein (A)	FALSE	0.341	115	5.071e-26																				0	2	2	FALSE	F
vOTU11	vOTU11_7		7	4813	5088	1	C	kab:B7C62_28160		kab:B7C62_28160 no KO assigned | (GenBank) hypothetical protein (A)	FALSE	0.515	61	2.988e-09																				0	2	2	FALSE	F
vOTU11	vOTU11_8		8	5192	5839	1	C	scb:SCAB_53711		scb:SCAB_53711 no KO assigned | (GenBank) hypothetical protein (A)	FALSE	0.77	145	2.202e-36																				0	2	2	FALSE
vOTU11	vOTU11_9		9	5836	6216	1	C	scb:SCAB_48441		scb:SCAB_48441 no KO assigned | (GenBank) hypothetical protein (A)	FALSE	0.769	195	2.862e-55																				0	2	2	FALSE
vOTU11	vOTU11_10		10	6213	7346	1	A	scb:SCAB_48431		scb:SCAB_48431 no KO assigned | (GenBank) putative membrane protein (A)	TRUE	0.807	622	2.202e-198																				0	2	2	FALSE
vOTU11	vOTU11_11		11	7343	7519	1	C	scb:SCAB_48421		scb:SCAB_48421 no KO assigned | (GenBank) putative secreted protein (A)	FALSE	0.719	84	6.31e-18																				0	2	2	FALSE
vOTU11	vOTU11_12		12	7516	7839	1	E																											0	2	2	FALSE
vOTU11	vOTU11_13		13	7841	8053	1	E																											0	2	2	FALSE
vOTU11	vOTU11_14		14	8136	8258	1	E																											0	2	2	FALSE
vOTU11	vOTU11_15		15	8261	8506	1	E																											0	2	2	FALSE
vOTU11	vOTU11_16		16	8509	8682	1	C	scb:SCAB_48391		scb:SCAB_48391 no KO assigned | (GenBank) hypothetical protein (A)	FALSE	0.628	76	4.754e-15														Family of unknown function (DUF6257) [PF19771.2]						0	2	2	FALSE
vOTU11	vOTU11_17		17	8770	10968	1	A	slc:SL103_34890	K03466	slc:SL103_34890 K03466 DNA segregation ATPase FtsK/SpoIIIE, S-DNA-T family | (GenBank) cell division protein FtsK (A)	TRUE	0.738	1044	0														FtsK/SpoIIIE family [PF01580.21]; Protein of unknown function (DUF3631) [PF12307.11]			VOG03069	REFSEQ FtsK/SpoIIIE protein; Xu	Xu	0	1	2	FALSE
vOTU11	vOTU11_18		18	11106	11741	1	C	mio:AOA12_06295		mio:AOA12_06295 no KO assigned | (GenBank) hypothetical protein (A)	FALSE	0.448	76	8.193e-13														Protein of unknown function (DUF559) [PF04480.15]; REase_MTES_1575 [PF18741.4]						0	1	2	FALSE
vOTU11	vOTU11_19		19	11771	11983	1	C	scb:SCAB_48361		scb:SCAB_48361 no KO assigned | (GenBank) hypothetical protein (A)	FALSE	0.92	137	2.946e-36																				0	2	2	FALSE
vOTU11	vOTU11_20		20	12168	12377	1	C	scb:SCAB_48341		scb:SCAB_48341 no KO assigned | (GenBank) hypothetical protein (A)	FALSE	0.81	117	2.125e-29																				0	2	2	FALSE
vOTU11	vOTU11_21		21	12464	12874	1	C	sdv:BN159_0581		sdv:BN159_0581 no KO assigned | (GenBank) hypothetical protein (A)	FALSE	0.562	147	3.374e-38																	VOG07775	REFSEQ hypothetical protein; Xu	Xu	0	2	2	FALSE
vOTU11	vOTU11_22		22	12924	13232	1	D																					HNH endonuclease [PF14279.9]						0	1	2	FALSE
vOTU11	vOTU11_23		23	13244	13552	1	C	scb:SCAB_64821		scb:SCAB_64821 no KO assigned | (GenBank) hypothetical protein (A)	FALSE	0.39	66	1.057e-10																				0	2	2	FALSE
vOTU11	vOTU11_24		24	13545	13850	1	E																											0	2	2	FALSE
vOTU11	vOTU11_25		25	13940	14221	1	E																											0	2	2	FALSE
vOTU11	vOTU11_26		26	14184	15752	1	A	mtua:CSH63_33065		mtua:CSH63_33065 no KO assigned | (GenBank) terminase (A)	TRUE	0.409	363	2.971e-106	YP_009275691.1	YP_009275691.1 TerL [Gordonia phage Gsput1]	FALSE	0.233	136	3.199e-33								Terminase large subunit, ATPase domain [PF03354.18]; Terminase large subunit, endonuclease domain [PF20441.1]			VOG06525	sp|Q05219|VG13_BPML5 Gene 13 protein; Xu	Xu	0	0	2	FALSE
vOTU11	vOTU11_27		27	15766	15942	1	E																											0	2	1	FALSE
vOTU11	vOTU11_28		28	15939	17114	1	C	lxx:Lxx24040		lxx:Lxx24040 no KO assigned | (GenBank) 35; phage-related portal protein (A)	FALSE	0.324	184	4.213e-47	YP_009011911.1	YP_009011911.1 portal protein [Mycobacterium phage Courthouse]	FALSE	0.271	143	1.596e-36								Phage portal protein [PF04860.15]			VOG00041	sp|Q6QGD5|PORTL_BPT5 Portal protein; XhXpXrXs	Xh;Xs;Xr;Xp	0	0	1	FALSE	V
vOTU11	vOTU11_29		29	17111	17911	1	C	saq:Sare_3715	K06904	saq:Sare_3715 K06904 uncharacterized protein | (GenBank) phage prohead protease, HK97 family (A)	FALSE	0.458	141	2.97e-34	YP_009011912.1	YP_009011912.1 capsid maturation protease [Mycobacterium phage Courthouse]	FALSE	0.348	106	3.877e-25	MER0088144	S78	MER0088144 - family S78 unassigned peptidases (Salinispora arenicola) [S78.UPW]#S78#{peptidase unit: 34-164}~source ABV99559~	FALSE	0.484	119	2.903e-28	Caudovirus prohead serine protease [PF04586.20]						0	0	1	FALSE	P
vOTU11	vOTU11_30		30	18046	19467	1	C	psul:AU252_19785		psul:AU252_19785 no KO assigned | (GenBank) hypothetical protein (A)	FALSE	0.299	202	3.97e-52	YP_009011913.1	YP_009011913.1 major capsid protein [Mycobacterium phage Courthouse]	FALSE	0.24	111	2.913e-25														0	0	1	FALSE
vOTU11	vOTU11_31		31	19550	19936	1	E																											0	2	1	FALSE
vOTU11	vOTU11_32		32	19948	20241	1	E																											0	1	1	FALSE
vOTU11	vOTU11_33		33	20248	20856	1	C	amq:AMETH_6331		amq:AMETH_6331 no KO assigned | (GenBank) hypothetical protein (A)	FALSE	0.56	216	3.514e-61																				0	1	1	FALSE
vOTU11	vOTU11_34		34	20866	21315	1	C	amq:AMETH_6330		amq:AMETH_6330 no KO assigned | (GenBank) hypothetical protein (A)	FALSE	0.483	107	3.984e-24																				0	1	1	FALSE
vOTU11	vOTU11_35		35	21315	21512	1	E																											0	2	1	FALSE
vOTU11	vOTU11_36		36	21514	22248	1	C	amq:AMETH_6329		amq:AMETH_6329 no KO assigned | (GenBank) hypothetical protein (A)	FALSE	0.606	285	3.492e-84																				0	1	1	FALSE
vOTU11	vOTU11_37		37	22313	22723	1	C	amq:AMETH_6328		amq:AMETH_6328 no KO assigned | (GenBank) hypothetical protein (A)	FALSE	0.573	149	5.075e-39														Phage tail tube protein [PF06199.14]						0	1	1	FALSE
vOTU11	vOTU11_38		38	22723	23244	1	C	amq:AMETH_6327		amq:AMETH_6327 no KO assigned | (GenBank) hypothetical protein (A)	FALSE	0.37	103	2.303e-22																				0	2	1	FALSE
vOTU11	vOTU11_39		39	23268	23657	1	C	amq:AMETH_6326		amq:AMETH_6326 no KO assigned | (GenBank) hypothetical protein (A)	FALSE	0.419	70	9.406e-12																				0	2	1	FALSE
vOTU11	vOTU11_40		40	23690	23803	1	E																											0	2	1	FALSE
vOTU11	vOTU11_41		41	23817	26108	1	C	nml:Namu_3484		nml:Namu_3484 no KO assigned | (GenBank) putative tail protein from prophage; putative tail length tape measure motif protein (A)	FALSE	0.468	297	6.477e-81	YP_006907188.1	YP_006907188.1 tape measure protein [Streptomyces phage TG1]	FALSE	0.238	188	1.846e-48														0	0	2	FALSE
vOTU11	vOTU11_42		42	26121	27512	1	C	strr:EKD16_25265		strr:EKD16_25265 no KO assigned | (GenBank) hypothetical protein (A)	FALSE	0.334	245	6.233e-67																				0	2	2	FALSE
vOTU11	vOTU11_43	phoD	43	27516	30242	1	A	strr:EKD16_25260		strr:EKD16_25260 no KO assigned | (GenBank) PhoD-like phosphatase (A)	TRUE	0.367	664	1.748e-203	YP_009225838.1	YP_009225838.1 hydrolase [Streptomyces phage Jay2Jay]	FALSE	0.264	141	1.017e-33								PhoD-like phosphatase [PF09423.13]			VOG26424	REFSEQ hydrolase; Xu	Xu	0	2	2	FALSE
vOTU11	vOTU11_44		44	30252	30791	1	C	strr:EKD16_25255		strr:EKD16_25255 no KO assigned | (GenBank) hypothetical protein (A)	FALSE	0.289	79	5.238e-14																				0	2	2	FALSE
vOTU11	vOTU11_45		45	30859	31584	1	A	scb:SCAB_48091		scb:SCAB_48091 no KO assigned | (GenBank) conserved hypothetical protein (A)	TRUE	0.874	439	9.537e-138	YP_009200968.1	YP_009200968.1 endolysin [Streptomyces phage Lannister]	FALSE	0.343	98	6.783e-23								N-acetylmuramoyl-L-alanine amidase [PF01510.28]						0	1	2	FALSE
vOTU11	vOTU11_46		46	31588	31839	1	C	stsi:A4E84_20150		stsi:A4E84_20150 no KO assigned | (GenBank) hypothetical protein (A)	FALSE	0.401	61	1.537e-09																				0	2	2	FALSE
vOTU11	vOTU11_47		47	31839	32279	1	C	samb:SAM23877_p110		samb:SAM23877_p110 no KO assigned | (GenBank) conserved membrane protein of unknown function (A)	FALSE	0.764	222	4.726e-64																	VOG02034	REFSEQ hypothetical protein; Xu	Xu	0	2	2	FALSE
vOTU11	vOTU11_48		48	32690	33010	-1	C	slau:SLA_5886	K01724	slau:SLA_5886 K01724 4a-hydroxytetrahydrobiopterin dehydratase [EC:4.2.1.96] | (GenBank) pterin-4-alpha-carbinolamine dehydratase (A)	FALSE	0.819	171	2.61e-47														Pterin 4 alpha carbinolamine dehydratase [PF01329.22]						0	2	2	FALSE
vOTU11	vOTU11_49		49	33012	34277	-1	A	sgb:WQO_18005		sgb:WQO_18005 no KO assigned | (GenBank) Twin-arginine translocation pathway signal (A)	TRUE	0.84	719	3.72e-231																				0	2	2	FALSE
vOTU11	vOTU11_50		50	34578	34778	1	C	scb:SCAB_48021		scb:SCAB_48021 no KO assigned | (GenBank) hypothetical protein (A)	FALSE	0.829	117	2.51e-29																				0	2	2	FALSE	F
vOTU11	vOTU11_51		51	35205	36695	1	A	apre:CNX65_01310		apre:CNX65_01310 no KO assigned | (GenBank) recombinase family protein (A)	TRUE	0.422	359	3.607e-105	YP_009208329.1	YP_009208329.1 serine integrase [Streptomyces phage Amela]	FALSE	0.306	217	3.894e-60								Resolvase, N terminal domain [PF00239.24]; Recombinase [PF07508.16]			VOG00887	sp|P03014|PINE_ECOLI Serine recombinase PinE; Xr	Xr	0	1	4	FALSE	VF
vOTU11	vOTU11_52		52	36653	37489	-1	E																											0	2	4	FALSE	F
vOTU11	vOTU11_53		53	37490	37954	-1	C	kab:B7C62_21970		kab:B7C62_21970 no KO assigned | (GenBank) transcriptional regulator (A)	FALSE	0.375	89	4.897e-18																	VOG01824	REFSEQ immunity repressor; Xu	Xu	0	2	4	FALSE	F
vOTU11	vOTU11_54		54	38143	38385	1	D																					Cro/C1-type HTH DNA-binding domain [PF13443.9]; Helix-turn-helix [PF01381.25]						0	2	4	FALSE	F
vOTU11	vOTU11_55		55	38382	39041	1	E																											0	2	4	FALSE	F
vOTU11	vOTU11_56		56	39038	39433	1	E																											0	2	5	FALSE	F
vOTU12	vOTU12_1		1	1	648	1	C	mtua:CSH63_22785		mtua:CSH63_22785 no KO assigned | (GenBank) toxin-antitoxin system HicB family antitoxin (A)	FALSE	0.677	88	1.224e-16																				0	2	5	FALSE	TF
vOTU12	vOTU12_2		2	645	1094	1	E																											0	2	4	FALSE	TF
vOTU12	vOTU12_3		3	1094	1366	1	D																					Helix-turn-helix [PF01381.25]; Helix-turn-helix domain [PF12844.10]; Helix-turn-helix domain [PF13560.9]; Cro/C1-type HTH DNA-binding domain [PF13443.9]; Helix-turn-helix domain [PF13413.9]						0	2	4	FALSE	TF
vOTU12	vOTU12_4		4	1573	1737	1	E																											0	2	4	FALSE	TF
vOTU12	vOTU12_5		5	1734	2171	1	E																											0	2	4	FALSE	TF
vOTU12	vOTU12_6		6	2291	2461	1	E																											0	2	4	FALSE	TF
vOTU12	vOTU12_7		7	2458	2703	1	E																											0	2	4	FALSE	TF
vOTU12	vOTU12_8		8	2690	3103	1	E																											0	2	4	FALSE	TF
vOTU12	vOTU12_9		9	3100	3411	1	E																											0	2	4	FALSE	TF
vOTU12	vOTU12_10		10	3408	3692	1	E																											0	2	4	FALSE	TF
vOTU12	vOTU12_11		11	3689	3940	1	E																											0	2	4	FALSE	TF
vOTU12	vOTU12_12		12	4094	4555	1	E																											0	2	4	FALSE	TF
vOTU12	vOTU12_13		13	4518	4883	1	E																											0	2	4	FALSE	TF
vOTU12	vOTU12_14		14	4880	5173	1	E																											0	2	4	FALSE	TF
vOTU12	vOTU12_15		15	5507	5752	1	E																											0	2	4	FALSE	T
vOTU12	vOTU12_16		16	5763	6137	1	E																											0	2	4	FALSE	T
vOTU12	vOTU12_17		17	6137	6346	1	E																											0	2	4	FALSE	T
vOTU12	vOTU12_18		18	6346	6732	1	E																											0	2	4	FALSE	T
vOTU12	vOTU12_19		19	6830	7384	1	C	ngv:CDO52_00295		ngv:CDO52_00295 no KO assigned | (GenBank) hypothetical protein (A)	FALSE	0.321	91	5.438e-18																	VOG00382	sp|O48499|D14_BPT5 Protein D14; Xh	Xh	0	1	4	FALSE	T
vOTU12	vOTU12_20		20	7365	7571	1	D																					Helix-turn-helix domain [PF12728.10]; Transposase [PF01710.19]						0	2	2	TRUE	T
vOTU12	vOTU12_21		21	8090	9058	1	C	vg:16212878		vg:16212878 no KO assigned | (RefSeq) M184_gp36; Mycobacterium phage WIVsmall; hypothetical protein (A)	FALSE	0.289	113	5.686e-24	YP_009016942.1	YP_009016942.1 hypothetical protein CM05_gp052 [Mycobacterium phage DeadP]	FALSE	0.267	104	6.464e-24											VOG17653	REFSEQ hypothetical protein; Xu	Xu	0	1	2	FALSE	T
vOTU12	vOTU12_22		22	9118	9465	1	E																											0	2	2	FALSE	T
vOTU12	vOTU12_23		23	9662	10492	-1	C	vma:VAB18032_26125		vma:VAB18032_26125 no KO assigned | (GenBank) hypothetical protein (A)	FALSE	0.519	291	8.951e-86																				0	2	2	FALSE	T
vOTU12	vOTU12_24		24	10489	10881	-1	E																											0	2	2	FALSE	T
vOTU12	vOTU12_25		25	10878	11129	-1	C	vg:26639368		vg:26639368 no KO assigned | (RefSeq) AVV12_gp23; Streptomyces phage SF3; hypothetical protein (A)	FALSE	0.515	61	2.112e-09														Putative lactococcus lactis phage r1t holin [PF16945.8]			VOG00334	sp|Q38134|HOLIN_BPR1T Holin; XhXp	Xh;Xp	0	2	2	FALSE	T
vOTU12	vOTU12_26		26	11129	11365	-1	E																											0	2	2	FALSE	T
vOTU12	vOTU12_27		27	11508	11870	-1	E																											0	2	2	FALSE	T
vOTU12	vOTU12_28		28	11948	12604	-1	C	src:M271_23415		src:M271_23415 no KO assigned | (GenBank) hypothetical protein (A)	FALSE	0.313	69	2.345e-10																				0	1	2	FALSE	T
vOTU12	vOTU12_29		29	12604	13395	-1	E																											0	2	2	FALSE	T
vOTU12	vOTU12_30		30	13395	14483	-1	C	ams:AMIS_2390		ams:AMIS_2390 no KO assigned | (GenBank) hypothetical protein (A)	FALSE	0.215	94	1.992e-17														Domain of unknown function (DUF5047) [PF16466.8]			VOG01401	REFSEQ minor tail protein; Xu	Xu	0	1	2	FALSE	T
vOTU12	vOTU12_31		31	14483	15982	-1	E																											0	2	2	FALSE	T
vOTU12	vOTU12_32		32	15982	17778	-1	C	mtua:CSH63_17955		mtua:CSH63_17955 no KO assigned | (GenBank) hypothetical protein (A)	FALSE	0.344	91	1.465e-15																				0	1	2	FALSE	T
vOTU12	vOTU12_33		33	17850	18392	-1	C	vg:2846130		vg:2846130 no KO assigned | (RefSeq) pas25; Actinoplanes phage phiAsp2; Pas25 (A)	FALSE	0.363	86	2.004e-16																				0	2	2	FALSE	T
vOTU12	vOTU12_34		34	18376	18765	-1	E																											0	2	2	FALSE	T
vOTU12	vOTU12_35		35	18775	19170	-1	C	vg:18559848		vg:18559848 no KO assigned | (RefSeq) 27, GADJET_27; Mycobacterium phage Gadjet; tail assembly chaperone (A)	FALSE	0.384	74	5.978e-13	YP_009100834.1	YP_009100834.1 tail assembly chaperone [Mycobacterium phage Soto]	FALSE	0.364	65	4.852e-13														0	0	2	FALSE	T
vOTU12	vOTU12_36		36	19124	19558	-1	E																											0	2	1	FALSE	T
vOTU12	vOTU12_37		37	19581	20096	-1	C	vg:2846146		vg:2846146 no KO assigned | (RefSeq) pas20; Actinoplanes phage phiAsp2; Pas20 (A)	FALSE	0.385	106	2.385e-23																	VOG03533	REFSEQ hypothetical protein; Xu	Xu	0	1	1	FALSE	T
vOTU12	vOTU12_38		38	20097	20864	-1	C	vg:2846147		vg:2846147 no KO assigned | (RefSeq) pas19; Actinoplanes phage phiAsp2; Pas19 (A)	FALSE	0.366	158	5.82e-40	YP_002014632.1	YP_002014632.1 head-to-tail adaptor [Mycobacterium phage Phaedrus]	FALSE	0.367	134	8.392e-35											VOG19245	REFSEQ head-to-tail adaptor; Xu	Xu	0	1	1	FALSE	T
vOTU12	vOTU12_39	phoD	39	20836	23748	-1	C	vg:26796850		vg:26796850 no KO assigned | (RefSeq) 121, PBI_JAY2JAY_121; Streptomyces phage Jay2Jay; hydrolase (A)	FALSE	0.377	251	1.212e-64	YP_009225838.1	YP_009225838.1 hydrolase [Streptomyces phage Jay2Jay]	FALSE	0.377	251	9.806e-68								PhoD-like phosphatase [PF09423.13]			VOG26424	REFSEQ hydrolase; Xu	Xu	0	1	1	FALSE	T
vOTU12	vOTU12_40		40	23804	24208	-1	C	vg:4157982		vg:4157982 no KO assigned | (RefSeq) 46, Wildcat_46; Mycobacterium phage Wildcat; gp46 (A)	FALSE	0.66	179	1.75e-49	YP_655911.1	YP_655911.1 hypothetical protein Wildcat_46 [Mycobacterium phage Wildcat]	FALSE	0.66	179	1.416e-52														0	0	1	FALSE	T
vOTU12	vOTU12_41		41	24691	25617	-1	C	chm:B842_03340		chm:B842_03340 no KO assigned | (GenBank) hypothetical protein (A)	FALSE	0.354	134	3.742e-31	YP_002014631.1	YP_002014631.1 major tail protein [Mycobacterium phage Phaedrus]	FALSE	0.293	101	2.961e-23											VOG25147	REFSEQ major tail protein; Xu	Xu	0	0	1	FALSE	T
vOTU12	vOTU12_42		42	25620	25892	-1	E																											0	2	1	FALSE	T
vOTU12	vOTU12_43		43	25904	26731	-1	C	vg:26516805		vg:26516805 no KO assigned | (RefSeq) AU100_gp21; Gordonia phage GTE6; hypothetical protein (A)	FALSE	0.316	127	3.731e-29																	VOG27411	REFSEQ hypothetical protein; Xu	Xu	0	1	1	FALSE	T
vOTU12	vOTU12_44		44	26745	27008	-1	E																											0	1	1	FALSE	T
vOTU12	vOTU12_45		45	27093	28835	-1	C	vg:2846139		vg:2846139 no KO assigned | (RefSeq) pas14; Actinoplanes phage phiAsp2; Pas14 (A)	FALSE	0.377	269	1.292e-73	YP_009100821.1	YP_009100821.1 major capsid hexamer protein [Mycobacterium phage Soto]	FALSE	0.281	165	3.582e-42											VOG15608	REFSEQ major capsid protein; Xu	Xu	0	0	1	FALSE	T
vOTU12	vOTU12_46		46	29342	30352	1	C	agy:ATC03_00660		agy:ATC03_00660 no KO assigned | (GenBank) hypothetical protein (A)	FALSE	0.417	138	2.72e-32																				0	2	1	FALSE	T
vOTU12	vOTU12_47		47	30508	30759	1	E																											0	1	1	FALSE	T
vOTU12	vOTU12_48		48	30985	31281	-1	C	nii:Nit79A3_1457		nii:Nit79A3_1457 no KO assigned | (GenBank) hypothetical protein (A)	FALSE	0.531	83	7.939e-17																	VOG22606	REFSEQ hypothetical protein; Xu	Xu	0	2	1	FALSE	T
vOTU12	vOTU12_49		49	31297	31443	-1	E																											0	2	1	FALSE	T
vOTU12	vOTU12_50		50	31455	31649	-1	C	sinb:SIDU_06050		sinb:SIDU_06050 no KO assigned | (GenBank) hypothetical protein (A)	FALSE	0.683	79	3.861e-16	YP_010300128.1	YP_010300128.1 hypothetical protein MPK65_gp023 [Erwinia phage pEa_SNUABM_35]	FALSE	0.698	78	5.897e-19											VOG02825	REFSEQ hypothetical protein; Xu	Xu	0	1	1	FALSE	T
vOTU12	vOTU12_51		51	31649	33628	-1	C	svl:Strvi_0038		svl:Strvi_0038 no KO assigned | (GenBank) hypothetical protein (A)	FALSE	0.309	238	2.981e-62	YP_009100818.1	YP_009100818.1 capsid maturation protease and MuF-like fusion protein [Mycobacterium phage Soto]	FALSE	0.348	143	8.655e-35														0	0	1	FALSE	T
vOTU12	vOTU12_52		52	33631	34206	-1	C	hjo:AY555_02900		hjo:AY555_02900 no KO assigned | (GenBank) hypothetical protein (A)	FALSE	0.531	194	1.876e-53	YP_214180.1	YP_214180.1 uncharacterized protein PSSP7_002 [Prochlorococcus phage P-SSP7]	FALSE	0.483	173	2.674e-49											VOG26485	REFSEQ hypothetical protein; Xu	Xu	0	1	1	FALSE	T
vOTU12	vOTU12_53		53	34379	34519	-1	E																											0	2	1	FALSE	T
vOTU12	vOTU12_54		54	34516	35256	-1	C	vg:2846151		vg:2846151 no KO assigned | (RefSeq) pas6; Actinoplanes phage phiAsp2; Pas6 (A)	FALSE	0.362	139	7.234e-34														Phage Mu protein F like protein [PF04233.17]			VOG00091	sp|P45918|YQBB_BACSU Uncharacterized protein YqbB; Xu	Xu	0	0	1	FALSE	T
vOTU12	vOTU12_55		55	35253	37142	-1	C	vg:2846148		vg:2846148 no KO assigned | (RefSeq) pas4; Actinoplanes phage phiAsp2; Pas4 (A)	FALSE	0.346	341	2.604e-97	YP_002014621.1	YP_002014621.1 hypothetical protein PHAEDRUS_10 [Mycobacterium phage Phaedrus]	FALSE	0.267	217	7.888e-59											VOG17580	REFSEQ portal protein; Xu	Xu	0	0	1	FALSE	T
vOTU12	vOTU12_56		56	37461	38873	-1	C	tmr:Tmar_0036		tmr:Tmar_0036 no KO assigned | (GenBank) hypothetical protein (A)	FALSE	0.349	245	1.051e-66														Terminase large subunit, T4likevirus-type, N-terminal [PF03237.18]; Terminase RNaseH-like domain [PF17289.5]; Phage terminase large subunit [PF04466.16]			VOG00171	sp|P10310|TERL_BPT3 Terminase, large subunit; XhXr	Xh;Xr	0	0	2	FALSE	VT
vOTU12	vOTU12_57		57	38948	39388	1	E																											0	2	2	FALSE	T
vOTU12	vOTU12_58		58	39417	40307	1	C	sna:Snas_4210		sna:Snas_4210 no KO assigned | (GenBank) hypothetical protein (A)	FALSE	0.388	169	2.081e-43	YP_009014376.1	YP_009014376.1 hypothetical protein CL96_gp013 [Mycobacterium phage Firecracker]	FALSE	0.383	160	2.139e-43											VOG01414	sp|Q8QL42|Y207_SIRV1 Uncharacterized protein 207; Xu	Xu	0	1	2	FALSE	T
vOTU12	vOTU12_59		59	40311	40541	1	E																											0	2	2	FALSE	T
vOTU12	vOTU12_60		60	40538	40765	1	E																											0	2	2	FALSE	T
vOTU12	vOTU12_61		61	40866	41570	1	E																											0	2	2	FALSE	T
vOTU12	vOTU12_62		62	41784	44411	1	A	saq:Sare_3780		saq:Sare_3780 no KO assigned | (GenBank) phage/plasmid primase, P4 family (A)	TRUE	0.302	361	3.188e-101	YP_006907206.1	YP_006907206.1 DNA primase [Streptomyces phage TG1]	FALSE	0.293	198	3.489e-51								D5 N terminal like [PF08706.14]; Family of unknown function (DUF5906) [PF19263.2]; RepB DNA-primase from phage plasmid [PF16793.8]			VOG12487	sp|P10277|PRIM_BPP4 Putative P4-specific DNA primase; XhXr	Xh;Xr	0	1	2	FALSE	VT
vOTU12	vOTU12_63		63	44500	44934	1	E																								VOG00103	REFSEQ hypothetical protein; Xu	Xu	0	2	2	FALSE	T
vOTU12	vOTU12_64		64	44924	45499	1	E																											0	2	2	FALSE	T
vOTU12	vOTU12_65		65	45496	45999	1	E																											0	2	2	FALSE	T
vOTU12	vOTU12_66		66	46098	46370	1	E																											0	2	2	FALSE	T
vOTU12	vOTU12_67		67	46446	46997	1	C	vma:VAB18032_04885	K01494	vma:VAB18032_04885 K01494 dCTP deaminase [EC:3.5.4.13] | (GenBank) dcd; deoxycytidine triphosphate deaminase (A)	FALSE	0.443	147	1.32e-37	YP_008058613.1	YP_008058613.1 trimeric dUTPase [Halorubrum tailed phage 8]	FALSE	0.312	89	1.48e-20								2'-deoxycytidine 5'-triphosphate deaminase (DCD) [PF06559.14]; dUTPase [PF00692.22]						0	1	2	FALSE	MT
vOTU12	vOTU12_68		68	47060	47470	1	E																											0	2	2	FALSE	T
vOTU12	vOTU12_69		69	47467	47733	1	E																											0	2	2	FALSE	T
vOTU12	vOTU12_70		70	47730	47996	1	C	vg:40087138		vg:40087138 no KO assigned | (RefSeq) FDI36_gp088; Streptomyces phage NootNoot; hypothetical protein (A)	FALSE	0.576	99	1.148e-22																				0	1	2	FALSE	T
vOTU12	vOTU12_71		71	48314	48613	1	C	saq:Sare_3046		saq:Sare_3046 no KO assigned | (GenBank) hypothetical protein (A)	FALSE	0.661	102	1.516e-23																				0	2	2	FALSE	TF
vOTU12	vOTU12_72		72	48610	48855	1	E																											0	2	2	FALSE	TF
vOTU12	vOTU12_73		73	48904	49230	1	E																											0	2	2	FALSE	TF
vOTU12	vOTU12_74		74	49246	49512	1	C	rhq:IM25_21385		rhq:IM25_21385 no KO assigned | (GenBank) hypothetical protein (A)	FALSE	0.525	98	4.077e-22	YP_009189815.1	YP_009189815.1 hypothetical protein AU088_gp093 [Mycobacterium phage Cabrinians]	FALSE	0.53	88	9.117e-22								PGDYG protein [PF14083.9]			VOG01450	sp|Q38441|YOR5_BPSPP Uncharacterized 10.3 kDa protein in GP2-GP6 intergenic region; Xu	Xu	0	1	4	FALSE	TF
vOTU12	vOTU12_75		75	49607	49846	1	E																											0	2	4	FALSE	TF
vOTU12	vOTU12_76		76	49809	50066	1	E																											0	2	4	FALSE	TF
vOTU12	vOTU12_77		77	50037	50189	-1	E																											0	2	4	FALSE	TF
vOTU12	vOTU12_78		78	50401	50676	-1	E																											0	2	4	FALSE	TF
vOTU12	vOTU12_79		79	50666	50893	-1	E																											0	2	4	FALSE	TF
vOTU12	vOTU12_80		80	50894	51085	-1	E																											0	2	4	FALSE	TF
vOTU12	vOTU12_81		81	51104	51352	-1	E																											0	2	4	FALSE	TF
vOTU12	vOTU12_82		82	51349	51597	-1	E																											0	2	4	FALSE	TF
vOTU12	vOTU12_83		83	51597	51863	-1	E																											0	2	4	FALSE	TF
vOTU12	vOTU12_84		84	51863	52138	-1	E																											0	2	4	FALSE	TF
vOTU12	vOTU12_85		85	52135	52608	-1	E																											0	2	4	FALSE	TF
vOTU12	vOTU12_86		86	52709	52927	-1	C	mtua:CSH63_24940		mtua:CSH63_24940 no KO assigned | (GenBank) hypothetical protein (A)	FALSE	0.492	61	9.318e-10																				0	2	4	FALSE	TF
vOTU12	vOTU12_87		87	53236	53445	-1	E																											0	2	5	FALSE	TF
vOTU13	vOTU13_1		1	1	561	-1	C	mtua:CSH63_32230		mtua:CSH63_32230 no KO assigned | (GenBank) hypothetical protein (A)	FALSE	0.324	96	1.01e-19	YP_009011953.1	YP_009011953.1 hypothetical protein CM09_gp054 [Mycobacterium phage Courthouse]	FALSE	0.341	61	4.017e-11											VOG06368	REFSEQ hypothetical protein; Xu	Xu	0	1	5	FALSE	TF
vOTU13	vOTU13_2		2	1037	2758	1	C	vg:2846139		vg:2846139 no KO assigned | (RefSeq) pas14; Actinoplanes phage phiAsp2; Pas14 (A)	FALSE	0.373	273	9.177e-75	YP_009100821.1	YP_009100821.1 major capsid hexamer protein [Mycobacterium phage Soto]	FALSE	0.323	164	7.838e-42											VOG15608	REFSEQ major capsid protein; Xu	Xu	0	0	2	FALSE	TF
vOTU13	vOTU13_3		3	2843	3670	1	C	vg:26516805		vg:26516805 no KO assigned | (RefSeq) AU100_gp21; Gordonia phage GTE6; hypothetical protein (A)	FALSE	0.326	133	2.654e-31																	VOG27411	REFSEQ hypothetical protein; Xu	Xu	0	1	1	FALSE	TF
vOTU13	vOTU13_4		4	3682	3954	1	E																											0	2	1	FALSE	TF
vOTU13	vOTU13_5		5	3957	4883	1	C	chm:B842_03340		chm:B842_03340 no KO assigned | (GenBank) hypothetical protein (A)	FALSE	0.356	138	1.726e-32	YP_002014631.1	YP_002014631.1 major tail protein [Mycobacterium phage Phaedrus]	FALSE	0.296	103	8.849e-24											VOG25147	REFSEQ major tail protein; Xu	Xu	0	0	1	FALSE	TF
vOTU13	vOTU13_6		6	4897	5301	1	C	vg:4157982		vg:4157982 no KO assigned | (RefSeq) 46, Wildcat_46; Mycobacterium phage Wildcat; gp46 (A)	FALSE	0.657	178	3.292e-49	YP_655911.1	YP_655911.1 hypothetical protein Wildcat_46 [Mycobacterium phage Wildcat]	FALSE	0.657	178	2.663e-52														0	0	1	FALSE	TF
vOTU13	vOTU13_7	phoD	7	5343	8255	1	C	vg:26796850		vg:26796850 no KO assigned | (RefSeq) 121, PBI_JAY2JAY_121; Streptomyces phage Jay2Jay; hydrolase (A)	FALSE	0.366	243	3.782e-62	YP_009225838.1	YP_009225838.1 hydrolase [Streptomyces phage Jay2Jay]	FALSE	0.366	243	3.059e-65								PhoD-like phosphatase [PF09423.13]			VOG26424	REFSEQ hydrolase; Xu	Xu	0	1	1	FALSE	T
vOTU13	vOTU13_8		8	8227	8994	1	C	vg:2846147		vg:2846147 no KO assigned | (RefSeq) pas19; Actinoplanes phage phiAsp2; Pas19 (A)	FALSE	0.379	166	1.128e-42	YP_002014632.1	YP_002014632.1 head-to-tail adaptor [Mycobacterium phage Phaedrus]	FALSE	0.366	133	1.145e-34											VOG19245	REFSEQ head-to-tail adaptor; Xu	Xu	0	1	1	FALSE	T
vOTU13	vOTU13_9		9	8995	9510	1	C	vg:2846146		vg:2846146 no KO assigned | (RefSeq) pas20; Actinoplanes phage phiAsp2; Pas20 (A)	FALSE	0.391	111	2.951e-25																	VOG03533	REFSEQ hypothetical protein; Xu	Xu	0	1	1	FALSE	T
vOTU13	vOTU13_10		10	9531	9965	1	E																											0	2	1	FALSE	T
vOTU13	vOTU13_11		11	9937	10314	1	C	vg:18559848		vg:18559848 no KO assigned | (RefSeq) 27, GADJET_27; Mycobacterium phage Gadjet; tail assembly chaperone (A)	FALSE	0.379	71	4.319e-12	YP_002014635.1	YP_002014635.1 tail assembly chaperone [Mycobacterium phage Phaedrus]	FALSE	0.407	63	1.376e-12														0	0	2	FALSE	T
vOTU13	vOTU13_12		12	10324	10713	1	E																											0	2	2	FALSE	T
vOTU13	vOTU13_13		13	10697	11239	1	C	vg:2846130		vg:2846130 no KO assigned | (RefSeq) pas25; Actinoplanes phage phiAsp2; Pas25 (A)	FALSE	0.354	87	1.075e-16																				0	2	2	FALSE	T
vOTU13	vOTU13_14		14	11311	13107	1	C	mtua:CSH63_17955		mtua:CSH63_17955 no KO assigned | (GenBank) hypothetical protein (A)	FALSE	0.329	85	7.303e-14																				0	1	2	FALSE	T
vOTU13	vOTU13_15		15	13107	14606	1	E																											0	2	2	FALSE	T
vOTU13	vOTU13_16		16	14606	15694	1	C	ams:AMIS_2390		ams:AMIS_2390 no KO assigned | (GenBank) hypothetical protein (A)	FALSE	0.211	91	2.798e-16														Domain of unknown function (DUF5047) [PF16466.8]			VOG01401	REFSEQ minor tail protein; Xu	Xu	0	1	2	FALSE	T
vOTU13	vOTU13_17		17	15694	16485	1	E																											0	2	2	FALSE	T
vOTU13	vOTU13_18		18	16485	17141	1	C	src:M271_23415		src:M271_23415 no KO assigned | (GenBank) hypothetical protein (A)	FALSE	0.306	67	1.446e-09																				0	1	2	FALSE	T
vOTU13	vOTU13_19		19	17162	17581	1	E																											0	2	2	FALSE	T
vOTU13	vOTU13_20		20	17574	17960	1	E																											0	2	2	FALSE	T
vOTU13	vOTU13_21		21	17960	18211	1	C	vg:26639368		vg:26639368 no KO assigned | (RefSeq) AVV12_gp23; Streptomyces phage SF3; hypothetical protein (A)	FALSE	0.518	61	1.537e-09														Putative lactococcus lactis phage r1t holin [PF16945.8]			VOG00334	sp|Q38134|HOLIN_BPR1T Holin; XhXp	Xh;Xp	0	2	2	FALSE	T
vOTU13	vOTU13_22		22	18208	18600	1	E																											0	2	2	FALSE	T
vOTU13	vOTU13_23		23	18597	19427	1	C	vma:VAB18032_26125		vma:VAB18032_26125 no KO assigned | (GenBank) hypothetical protein (A)	FALSE	0.534	302	1.839e-89																				0	2	2	FALSE	TF
vOTU13	vOTU13_24		24	19625	19975	-1	E																											0	2	2	FALSE	TF
vOTU13	vOTU13_25		25	20030	20989	-1	C	vg:16212878		vg:16212878 no KO assigned | (RefSeq) M184_gp36; Mycobacterium phage WIVsmall; hypothetical protein (A)	FALSE	0.283	109	1.099e-22	YP_009016942.1	YP_009016942.1 hypothetical protein CM05_gp052 [Mycobacterium phage DeadP]	FALSE	0.264	108	2.202e-25											VOG17653	REFSEQ hypothetical protein; Xu	Xu	0	1	2	FALSE	TF
vOTU13	vOTU13_26		26	21402	21605	-1	D																					Helix-turn-helix domain [PF12728.10]; Transposase [PF01710.19]						0	2	2	TRUE	TF
vOTU13	vOTU13_27		27	21586	22143	-1	C	ngv:CDO52_00295		ngv:CDO52_00295 no KO assigned | (GenBank) hypothetical protein (A)	FALSE	0.446	87	9.253e-17																				0	1	4	FALSE	TF
vOTU13	vOTU13_28		28	22270	22644	-1	E																											0	2	4	FALSE	TF
vOTU13	vOTU13_29		29	22655	22900	-1	E																											0	2	4	FALSE	TF
vOTU13	vOTU13_30		30	23024	23143	-1	E																											0	2	4	FALSE	TF
vOTU13	vOTU13_31		31	23234	23512	-1	E																											0	2	4	FALSE	TF
vOTU13	vOTU13_32		32	23509	23874	-1	E																											0	2	4	FALSE	TF
vOTU13	vOTU13_33		33	23837	24331	-1	E																											0	2	5	FALSE	TF
vOTU14	vOTU14_1		1	1	90	-1	E																											0	2	5	FALSE	F
vOTU14	vOTU14_2		2	148	456	-1	E																											0	2	4	FALSE	F
vOTU14	vOTU14_3		3	597	1343	-1	C	thu:AC731_014840	K10800	thu:AC731_014840 K10800 single-strand selective monofunctional uracil DNA glycosylase [EC:3.2.2.-] | (GenBank) single-stranded DNA-binding protein (A)	FALSE	0.286	93	4.007e-18														Domain of unknown function (DUF4918) [PF16265.8]						0	2	4	FALSE	F
vOTU14	vOTU14_4		4	1381	4458	1	C	ttf:THTE_0462		ttf:THTE_0462 no KO assigned | (GenBank) hypothetical protein (A)	FALSE	0.219	93	7.197e-16														HEAT repeats [PF13646.9]						0	2	4	FALSE	F
vOTU14	vOTU14_5		5	4521	4886	1	C	cart:PA27867_0572		cart:PA27867_0572 no KO assigned | (GenBank) hypothetical protein (A)	FALSE	0.466	103	2.928e-23														Response regulator receiver domain [PF00072.27]						0	1	4	FALSE	F
vOTU14	vOTU14_6	phoB	6	4890	5570	1	C	gph:GEMMAAP_11875	K07657	gph:GEMMAAP_11875 K07657 two-component system, OmpR family, phosphate regulon response regulator PhoB | (GenBank) ArsR family transcriptional regulator (A)	FALSE	0.366	138	1.256e-33														Response regulator receiver domain [PF00072.27]; Transcriptional regulatory protein, C terminal [PF00486.31]						0	1	2	FALSE	F
vOTU14	vOTU14_7	phoR	7	5565	6887	-1	C	sth:STH749	K07636	sth:STH749 K07636 two-component system, OmpR family, phosphate regulon sensor histidine kinase PhoR [EC:2.7.13.3] | (GenBank) two-component sensor kinase, probably involved in phosphate sensing (A)	FALSE	0.409	166	1.891e-40														Histidine kinase-, DNA gyrase B-, and HSP90-like ATPase [PF02518.29]; His Kinase A (phospho-acceptor) domain [PF00512.28]; HAMP domain [PF00672.28]						0	1	2	FALSE
vOTU14	vOTU14_8		8	6871	7530	-1	E																											0	2	2	FALSE
vOTU14	vOTU14_9		9	7624	8640	1	C	caby:Cabys_998		caby:Cabys_998 no KO assigned | (GenBank) Uncharacterized protein family (UPF0164) (A)	FALSE	0.275	124	1.236e-27														Type IX secretion system protein PorV [PF19572.2]; Uncharacterised protein family (UPF0164) [PF03687.16]						0	2	2	FALSE
vOTU14	vOTU14_10		10	8637	13559	1	C	wwe:P147_WWE3C01G0570		wwe:P147_WWE3C01G0570 no KO assigned | (GenBank) yapH; YapH protein (A)	FALSE	0.162	104	8.156e-19																	VOG21966	REFSEQ hypothetical protein; Xu	Xu	0	0	2	FALSE
vOTU14	vOTU14_11		11	13571	17557	1	C	ctt:CtCNB1_1461		ctt:CtCNB1_1461 no KO assigned | (GenBank) Phage-related protein tail component-like protein (A)	FALSE	0.159	138	1.829e-29																	VOG21966	REFSEQ hypothetical protein; Xu	Xu	0	0	4	FALSE	F
vOTU14	vOTU14_12		12	17557	18786	1	C	mrm:A7982_07121		mrm:A7982_07121 no KO assigned | (GenBank) Hypothetical protein (A)	FALSE	0.307	100	4.518e-19																				0	2	5	FALSE	F
vOTU15	vOTU15_1		1	1	813	-1	C	sino:SS05631_c15580		sino:SS05631_c15580 no KO assigned | (GenBank) putative tail length tape measure protein (A)	FALSE	0.381	168	2.166e-43	YP_009215714.1	YP_009215714.1 putative tape measure protein [Pseudomonas phage PAE1]	FALSE	0.344	126	3.544e-32								Tape measure protein [PF20155.2]						0	0	5	FALSE	F
vOTU15	vOTU15_2		2	797	1030	-1	E																											0	2	1	FALSE	F
vOTU15	vOTU15_3		3	1099	1479	-1	E																											0	2	1	FALSE	F
vOTU15	vOTU15_4		4	1483	1965	-1	C	vau:VANGNB10_cI1598c		vau:VANGNB10_cI1598c no KO assigned | (GenBank) putative major tail protein V, Prophage LambdaSo (A)	FALSE	0.574	176	7.055e-48														Phage tail tube, TTP, lambda-like [PF16460.8]; Lambda phage tail tube protein, TTP [PF16461.8]; Phage tail tube protein, TTP [PF08813.14]			VOG00386	sp|P85503|STRU3_BPPAJ Structural protein 3; Xs	Xs	0	0	1	FALSE	VF
vOTU15	vOTU15_5		5	2056	2535	-1	C	ppno:DA70_09585		ppno:DA70_09585 no KO assigned | (GenBank) hypothetical protein (A)	FALSE	0.369	100	1.685e-21																				0	0	1	FALSE	F
vOTU15	vOTU15_6		6	2615	3139	-1	C	dts:BI380_10120		dts:BI380_10120 no KO assigned | (GenBank) hypothetical protein (A)	FALSE	0.418	128	3.297e-31																	VOG03213	REFSEQ hypothetical protein; Xu	Xu	0	0	1	FALSE	F
vOTU15	vOTU15_7		7	3136	3504	-1	C	kus:B9G99_00130		kus:B9G99_00130 no KO assigned | (GenBank) hypothetical protein (A)	FALSE	0.457	104	1.625e-23																				0	1	1	FALSE	F
vOTU15	vOTU15_8		8	3507	4226	-1	C	vg:15009811		vg:15009811 no KO assigned | (RefSeq) TVGG_00041; Tetraselmis viridis virus S20; hypothetical protein (A)	FALSE	0.501	223	7.95e-63																				0	1	1	FALSE	F
vOTU15	vOTU15_9	ugpQ	9	4223	4831	-1	C	tee:Tel_09895	K01126	tee:Tel_09895 K01126 glycerophosphoryl diester phosphodiesterase [EC:3.1.4.46] | (GenBank) hypothetical protein (A)	FALSE	0.319	113	1.388e-25														Glycerophosphoryl diester phosphodiesterase family [PF03009.20]						0	2	1	FALSE	F
vOTU15	vOTU15_10		10	4864	5184	-1	E																											0	2	1	FALSE	F
vOTU15	vOTU15_11		11	5166	6059	-1	C	caby:Cabys_3392		caby:Cabys_3392 no KO assigned | (GenBank) Glutathione synthase/RimK-type ligase, ATP-grasp superfamily (A)	FALSE	0.258	65	2.223e-08																				0	2	1	FALSE
vOTU15	vOTU15_12		12	6040	6555	-1	C	dts:BI380_10120		dts:BI380_10120 no KO assigned | (GenBank) hypothetical protein (A)	FALSE	0.443	136	5.426e-34																	VOG03213	REFSEQ hypothetical protein; Xu	Xu	0	0	1	FALSE
vOTU15	vOTU15_13		13	6568	6918	-1	C	paem:U769_15515		paem:U769_15515 no KO assigned | (GenBank) head-tail adaptor protein (A)	FALSE	0.622	143	3.213e-37														Phage head-tail joining protein [PF05521.14]			VOG00058	sp|O48446|HCP16_BPSPP Head completion protein gp16; XpXrXs	Xs;Xr;Xp	0	0	1	FALSE	V
vOTU15	vOTU15_14		14	6915	7241	-1	E																											0	2	1	FALSE
vOTU15	vOTU15_15		15	7238	7594	-1	C	vg:6989687		vg:6989687 no KO assigned | (RefSeq) PAJU2_gp08; Pseudomonas phage PAJU2; hypothetical protein (A)	FALSE	0.518	123	2.573e-30																				0	1	1	FALSE
vOTU15	vOTU15_16		16	7594	8451	-1	C	deq:XM25_07840		deq:XM25_07840 no KO assigned | (GenBank) Phage portal protein (A)	FALSE	0.401	133	4.881e-31																				0	0	1	FALSE
vOTU15	vOTU15_17		17	8452	9804	-1	A	nen:NCHU2750_06230		nen:NCHU2750_06230 no KO assigned | (GenBank) poly(3-hydroxybutyrate) depolymerase (A)	TRUE	0.553	440	4.592e-134	YP_009011911.1	YP_009011911.1 portal protein [Mycobacterium phage Courthouse]	FALSE	0.247	113	5.304e-26								Phage portal protein [PF04860.15]			VOG01789	REFSEQ portal protein; Xu	Xu	0	0	1	FALSE
vOTU15	vOTU15_18		18	9804	9992	-1	E																											0	2	1	FALSE
vOTU15	vOTU15_19		19	10046	11461	-1	C	mno:Mnod_5067		mno:Mnod_5067 no KO assigned | (GenBank) peptidase U35 phage prohead HK97 (A)	FALSE	0.441	370	1.227e-109	YP_009032500.1	YP_009032500.1 major capsid protein [Mycobacterium phage Phantastic]	FALSE	0.198	62	4.062e-10								Phage capsid family [PF05065.16]			VOG00116	sp|O64210|CAPSD_BPMD2 Probable major capsid protein gp17; Xs	Xs	0	0	1	FALSE	V
vOTU15	vOTU15_20		20	11433	12062	-1	C	ppf:Pput_4115		ppf:Pput_4115 no KO assigned | (GenBank) prohead peptidase, Unknown type peptidase, MEROPS family U35 (A)	FALSE	0.602	221	1.085e-62							MER0097134	S78	MER0097134 - family S78 unassigned peptidases (Pseudomonas putida) [S78.UPW]#S78#{peptidase unit: 1-219}~source YP_001269423~	FALSE	0.602	221	3.117e-64	Caudovirus prohead serine protease [PF04586.20]						0	0	1	FALSE	P
vOTU15	vOTU15_21		21	12104	13741	-1	C	pag:PLES_25381		pag:PLES_25381 no KO assigned | (GenBank) terminase (A)	FALSE	0.786	853	6.266e-275	YP_009836259.1	YP_009836259.1 terminase large subunit [Paenibacillus phage BN12]	FALSE	0.275	206	8.581e-56								Terminase large subunit, endonuclease domain [PF20441.1]; Terminase large subunit, ATPase domain [PF03354.18]			VOG06525	sp|Q05219|VG13_BPML5 Gene 13 protein; Xu	Xu	0	0	1	FALSE
vOTU15	vOTU15_22		22	13773	14153	-1	C	vg:1262948		vg:1262948 no KO assigned | (RefSeq) orf1, D3p001; Pseudomonas virus D3; terminase small subunit (A)	FALSE	0.61	153	1.883e-40																	VOG00573	REFSEQ P27 family terminase small subunit; Xu	Xu	0	1	1	FALSE
vOTU15	vOTU15_23		23	14128	15132	-1	C	agr:AGROH133_06204		agr:AGROH133_06204 no KO assigned | (GenBank) HNH endonuclease domain-containing protein (A)	FALSE	0.337	146	7.609e-35	YP_009212747.1	YP_009212747.1 HNH endonuclease [Mycobacterium phage Dante]	FALSE	0.233	71	2.575e-13								HNH endonuclease [PF14279.9]; HNH endonuclease [PF01844.26]						0	1	1	FALSE
vOTU15	vOTU15_24		24	15227	15547	-1	C	smt:Smal_2505		smt:Smal_2505 no KO assigned | (GenBank) HNH endonuclease (A)	FALSE	0.475	66	1.244e-10														HNH endonuclease [PF01844.26]			VOG00188	sp|P34081|HMUI_BPSP1 DNA endonuclease I-HmuI; Xh	Xh	1	1	1	FALSE
vOTU15	vOTU15_25		25	15547	15714	-1	E																											0	2	1	FALSE
vOTU15	vOTU15_26		26	15716	15820	-1	E																											0	2	1	FALSE
vOTU15	vOTU15_27		27	15828	16319	-1	E																											0	2	1	FALSE
vOTU15	vOTU15_28		28	16316	17878	-1	C	vni:VIBNI_B0073	K21449	vni:VIBNI_B0073 K21449 trimeric autotransporter adhesin | (GenBank) putative Large exoprotein involved in heme utilization or adhesion (A)	FALSE	0.286	160	8.221e-38																				0	1	1	FALSE
vOTU15	vOTU15_29		29	18160	18912	-1	C	zju:107408272		zju:107408272 no KO assigned | (RefSeq) sericin-1-like (A)	FALSE	0.614	104	1.447e-21														Spondin-like TSP1 domain [PF19028.3]; Fibronectin type III domain [PF00041.24]						0	2	1	FALSE
vOTU15	vOTU15_30		30	18998	19249	-1	E																											0	1	1	FALSE
vOTU15	vOTU15_31		31	19446	19985	-1	E																											0	2	1	FALSE
vOTU15	vOTU15_32		32	19985	20365	-1	C	spe:Spro_4945		spe:Spro_4945 no KO assigned | (GenBank) protein of unknown function DUF1064 (A)	FALSE	0.422	75	1.405e-13														Protein of unknown function (DUF1064) [PF06356.14]			VOG00923	sp|P00641|ENDO_BPT7 Endonuclease I; Xp	Xp	0	1	1	FALSE
vOTU15	vOTU15_33		33	20362	20643	-1	E																											0	2	1	FALSE
vOTU15	vOTU15_34		34	20633	21010	-1	E																											1	2	1	FALSE
vOTU15	vOTU15_35		35	21007	21222	-1	E																											0	2	1	FALSE
vOTU15	vOTU15_36		36	21215	21604	-1	E																											0	2	1	FALSE
vOTU15	vOTU15_37		37	21601	22440	-1	C	mno:Mnod_2637		mno:Mnod_2637 no KO assigned | (GenBank) conserved hypothetical protein (A)	FALSE	0.571	289	6.698e-85																	VOG02349	REFSEQ hypothetical protein; Xu	Xu	0	1	1	FALSE
vOTU15	vOTU15_38		38	22475	22825	-1	E																											0	2	1	FALSE
vOTU15	vOTU15_39		39	22847	23038	-1	E																											0	2	1	FALSE
vOTU15	vOTU15_40		40	23430	23744	-1	E																											0	2	1	FALSE
vOTU15	vOTU15_41		41	24230	24469	-1	D																					Helix-turn-helix domain [PF14090.9]						0	1	1	FALSE
vOTU15	vOTU15_42		42	24473	24889	-1	E																											0	2	1	FALSE
vOTU15	vOTU15_43		43	24886	25320	-1	C	brh:RBRH_01225		brh:RBRH_01225 no KO assigned | (GenBank) unnamed protein product (A)	FALSE	0.361	69	4.097e-11																				0	2	1	FALSE
vOTU15	vOTU15_44		44	25364	26086	1	D																					Helix-turn-helix domain [PF12844.10]						0	2	1	FALSE
vOTU15	vOTU15_45		45	26195	26740	1	C	lum:CNR27_07595		lum:CNR27_07595 no KO assigned | (GenBank) hypothetical protein (A)	FALSE	0.304	78	7.595e-14														OmpA-like transmembrane domain [PF01389.20]; Outer membrane protein beta-barrel domain [PF13505.9]						0	2	1	FALSE
vOTU15	vOTU15_46		46	27131	27319	1	E																											0	2	1	FALSE
vOTU15	vOTU15_47		47	27346	27570	1	E																											0	2	1	FALSE	F
vOTU15	vOTU15_48		48	27567	27896	1	E																											0	2	1	FALSE	F
vOTU15	vOTU15_49		49	27893	28156	1	E																											0	2	1	FALSE	F
vOTU15	vOTU15_50		50	28185	28595	1	E																											0	1	1	FALSE	F
vOTU15	vOTU15_51		51	28631	29224	1	C	pkr:AYO71_20800		pkr:AYO71_20800 no KO assigned | (GenBank) hypothetical protein (A)	FALSE	0.447	160	1.358e-41																	VOG10708	REFSEQ hypothetical protein; Xu	Xu	0	1	1	FALSE	F
vOTU15	vOTU15_52		52	29240	29620	1	E																											0	2	1	FALSE	F
vOTU15	vOTU15_53		53	29649	29819	1	E																											0	2	1	FALSE	F
vOTU15	vOTU15_54		54	29849	30277	1	E																											0	2	1	FALSE	F
vOTU15	vOTU15_55		55	30294	30509	1	E																											0	2	1	FALSE	F
vOTU15	vOTU15_56		56	30564	31316	1	C	mrd:Mrad2831_5739		mrd:Mrad2831_5739 no KO assigned | (GenBank) ERF family protein (A)	FALSE	0.409	168	1.053e-43														ERF superfamily [PF04404.15]			VOG08686	sp|P04892|ERF_BPP22 Essential recombination function protein; Xh	Xh	0	1	1	FALSE	F
vOTU15	vOTU15_57		57	31316	31936	1	C	aua:M673_12615		aua:M673_12615 no KO assigned | (GenBank) hypothetical protein (A)	FALSE	0.68	276	9.133e-82	YP_009304308.1	YP_009304308.1 exonuclease [Gordonia phage Lucky10]	FALSE	0.363	93	1.367e-21								YqaJ-like viral recombinase domain [PF09588.13]						0	0	4	FALSE	F
vOTU15	vOTU15_58		58	32094	32381	1	C	fau:Fraau_1473		fau:Fraau_1473 no KO assigned | (GenBank) hypothetical protein (A)	FALSE	0.509	95	5.18e-21																				0	2	5	FALSE	F
vOTU16	vOTU16_1		1	1	381	1	C	xoz:BE73_02405		xoz:BE73_02405 no KO assigned | (GenBank) hypothetical protein (A)	FALSE	0.538	131	6.622e-33																				0	1	5	FALSE	F
vOTU16	vOTU16_2		2	335	2050	1	A	paeb:NCGM1900_1623		paeb:NCGM1900_1623 no KO assigned | (GenBank) terminase (A)	TRUE	0.784	869	4.999e-280	YP_009836259.1	YP_009836259.1 terminase large subunit [Paenibacillus phage BN12]	FALSE	0.29	226	4.135e-62								Terminase large subunit, endonuclease domain [PF20441.1]; Terminase large subunit, ATPase domain [PF03354.18]			VOG06525	sp|Q05219|VG13_BPML5 Gene 13 protein; Xu	Xu	0	0	2	FALSE	F
vOTU16	vOTU16_3		3	2093	2737	1	C	ppf:Pput_4115		ppf:Pput_4115 no KO assigned | (GenBank) prohead peptidase, Unknown type peptidase, MEROPS family U35 (A)	FALSE	0.584	214	3.877e-60							MER0097134	S78	MER0097134 - family S78 unassigned peptidases (Pseudomonas putida) [S78.UPW]#S78#{peptidase unit: 1-219}~source YP_001269423~	FALSE	0.584	214	1.114e-61	Caudovirus prohead serine protease [PF04586.20]						0	0	1	FALSE	PF
vOTU16	vOTU16_4		4	2697	4115	1	A	mno:Mnod_5067		mno:Mnod_5067 no KO assigned | (GenBank) peptidase U35 phage prohead HK97 (A)	TRUE	0.444	372	2.67e-110	YP_009032500.1	YP_009032500.1 major capsid protein [Mycobacterium phage Phantastic]	FALSE	0.19	61	9.437e-10								Phage capsid family [PF05065.16]			VOG00116	sp|O64210|CAPSD_BPMD2 Probable major capsid protein gp17; Xs	Xs	0	0	1	FALSE	VF
vOTU16	vOTU16_5		5	4168	4356	1	E																											0	2	1	FALSE	F
vOTU16	vOTU16_6		6	4356	5708	1	C	nen:NCHU2750_06230		nen:NCHU2750_06230 no KO assigned | (GenBank) poly(3-hydroxybutyrate) depolymerase (A)	FALSE	0.553	436	1.979e-132	YP_009011911.1	YP_009011911.1 portal protein [Mycobacterium phage Courthouse]	FALSE	0.247	113	5.304e-26								Phage portal protein [PF04860.15]			VOG01789	REFSEQ portal protein; Xu	Xu	0	0	1	FALSE	F
vOTU16	vOTU16_7		7	5705	6505	1	C	deq:XM25_07840		deq:XM25_07840 no KO assigned | (GenBank) Phage portal protein (A)	FALSE	0.519	121	2.159e-27														Collagen-flanked surface repeat [PF19079.3]						0	0	1	FALSE
vOTU16	vOTU16_8		8	6505	6873	1	C	vg:6989687		vg:6989687 no KO assigned | (RefSeq) PAJU2_gp08; Pseudomonas phage PAJU2; hypothetical protein (A)	FALSE	0.445	102	7.884e-23																				0	1	1	FALSE
vOTU16	vOTU16_9		9	6876	7229	1	C	paem:U769_15515		paem:U769_15515 no KO assigned | (GenBank) head-tail adaptor protein (A)	FALSE	0.593	134	4.834e-34														Phage head-tail joining protein [PF05521.14]			VOG00058	sp|O48446|HCP16_BPSPP Head completion protein gp16; XpXrXs	Xs;Xr;Xp	0	0	1	FALSE	V
vOTU16	vOTU16_10		10	7242	7757	1	C	dts:BI380_10120		dts:BI380_10120 no KO assigned | (GenBank) hypothetical protein (A)	FALSE	0.428	130	6.076e-32																	VOG03213	REFSEQ hypothetical protein; Xu	Xu	0	0	1	FALSE
vOTU16	vOTU16_11		11	7738	8631	1	C	caby:Cabys_3392		caby:Cabys_3392 no KO assigned | (GenBank) Glutathione synthase/RimK-type ligase, ATP-grasp superfamily (A)	FALSE	0.22	67	3.869e-09																				0	2	1	FALSE
vOTU16	vOTU16_12		12	8613	8933	1	E																											0	2	1	FALSE
vOTU16	vOTU16_13	ugpQ	13	8927	9574	1	C	nhl:Nhal_1457	K01126	nhl:Nhal_1457 K01126 glycerophosphoryl diester phosphodiesterase [EC:3.1.4.46] | (GenBank) glycerophosphoryl diester phosphodiesterase (A)	FALSE	0.336	127	5.352e-30														Glycerophosphoryl diester phosphodiesterase family [PF03009.20]						0	2	1	FALSE
vOTU16	vOTU16_14		14	9571	10290	1	C	vg:15009811		vg:15009811 no KO assigned | (RefSeq) TVGG_00041; Tetraselmis viridis virus S20; hypothetical protein (A)	FALSE	0.501	223	7.95e-63																				0	1	1	FALSE
vOTU16	vOTU16_15		15	10292	10798	1	D																					Sulfotransferase family [PF03567.17]						0	2	1	FALSE	MK
vOTU16	vOTU16_16		16	10795	11163	1	C	kus:B9G99_00130		kus:B9G99_00130 no KO assigned | (GenBank) hypothetical protein (A)	FALSE	0.438	98	1.353e-21																				0	1	1	FALSE
vOTU16	vOTU16_17		17	11160	11684	1	C	dts:BI380_10120		dts:BI380_10120 no KO assigned | (GenBank) hypothetical protein (A)	FALSE	0.414	127	1.159e-30																	VOG03213	REFSEQ hypothetical protein; Xu	Xu	0	0	1	FALSE
vOTU16	vOTU16_18		18	11764	12240	1	C	ppno:DA70_09585		ppno:DA70_09585 no KO assigned | (GenBank) hypothetical protein (A)	FALSE	0.37	100	1.185e-21																				0	0	1	FALSE
vOTU16	vOTU16_19		19	12330	12812	1	C	vau:VANGNB10_cI1598c		vau:VANGNB10_cI1598c no KO assigned | (GenBank) putative major tail protein V, Prophage LambdaSo (A)	FALSE	0.556	169	1.502e-45														Phage tail tube, TTP, lambda-like [PF16460.8]; Lambda phage tail tube protein, TTP [PF16461.8]			VOG00386	sp|P85503|STRU3_BPPAJ Structural protein 3; Xs	Xs	0	0	1	FALSE	V
vOTU16	vOTU16_20		20	12814	13188	1	E																											0	2	1	FALSE
vOTU16	vOTU16_21		21	13257	13496	1	E																											0	2	1	FALSE
vOTU16	vOTU16_22		22	13480	15669	1	C	span:AWL63_19030		span:AWL63_19030 no KO assigned | (GenBank) hypothetical protein (A)	FALSE	0.369	172	1.632e-40	YP_009215714.1	YP_009215714.1 putative tape measure protein [Pseudomonas phage PAE1]	FALSE	0.323	118	8.077e-27								Tape measure protein [PF20155.2]			VOG04215	REFSEQ tape measure protein; Xu	Xu	0	0	1	FALSE
vOTU16	vOTU16_23		23	15669	16310	1	C	pamn:JCM7685_0092		pamn:JCM7685_0092 no KO assigned | (GenBank) glycoside hydrolase (A)	FALSE	0.355	119	3.51e-27	YP_006989124.1	YP_006989124.1 hypothetical protein D869_gp337 [Caulobacter phage CcrRogue]	FALSE	0.273	81	2.389e-17								Conserved hypothetical protein 2217 (DUF2460) [PF09343.13]						0	1	1	FALSE
vOTU16	vOTU16_24		24	16307	17200	1	C	bvr:BVIR_1208		bvr:BVIR_1208 no KO assigned | (GenBank) hypothetical protein (A)	FALSE	0.344	158	1.758e-39	YP_006987993.1	YP_006987993.1 putative tail protein [Caulobacter phage phiCbK]	FALSE	0.347	99	1.062e-22								Uncharacterized conserved protein (DUF2163) [PF09931.12]; Phage conserved hypothetical protein BR0599 [PF09356.13]			VOG02436	REFSEQ BR0599 family protein; Xu	Xu	0	0	1	FALSE
vOTU16	vOTU16_25		25	17197	17622	1	C	bpso:X996_5965		bpso:X996_5965 no KO assigned | (GenBank) nlpC/P60 family protein (A)	FALSE	0.371	89	5.631e-18							MER0720910	C40	MER0720910 - family C40 unassigned peptidases (Pseudomonas sp. BAY1663) [C40.UPW]#C40#{peptidase unit: 6-132}~source W9T4B9~	FALSE	0.376	81	4.639e-17	NlpC/P60 family [PF00877.22]						0	1	1	FALSE	P
vOTU16	vOTU16_26		26	17615	21082	1	A	pgv:SL003B_4034		pgv:SL003B_4034 no KO assigned | (GenBank) Gp86 (A)	TRUE	0.252	386	5.156e-107	YP_006989127.1	YP_006989127.1 putative tail protein [Caulobacter phage CcrRogue]	FALSE	0.192	216	2.301e-56											VOG01430	REFSEQ putative tail protein; Xu	Xu	0	0	1	FALSE
vOTU16	vOTU16_27		27	21079	21759	1	C	cuh:BJN34_12730		cuh:BJN34_12730 no KO assigned | (GenBank) hypothetical protein (A)	FALSE	0.591	130	8.838e-31	YP_006987997.1	YP_006987997.1 putative tail protein [Caulobacter phage phiCbK]	FALSE	0.382	78	3.828e-16								Protein of unknown function (DUF2793) [PF10983.11]			VOG02501	REFSEQ hypothetical protein; Xu	Xu	0	1	1	FALSE
vOTU16	vOTU16_28		28	21771	22793	1	C	cuh:BJN34_12725		cuh:BJN34_12725 no KO assigned | (GenBank) hypothetical protein (A)	FALSE	0.439	265	1.156e-75	YP_006989832.1	YP_006989832.1 hypothetical protein D870_gp322 [Caulobacter phage CcrSwift]	FALSE	0.26	91	1.239e-19											VOG00614	REFSEQ hypothetical protein; Xu	Xu	0	1	1	FALSE
vOTU16	vOTU16_29		29	22797	23690	1	E																											0	2	1	FALSE
vOTU16	vOTU16_30		30	23687	23830	-1	E																											0	2	1	FALSE
vOTU16	vOTU16_31		31	23827	24036	-1	E																											0	2	1	FALSE
vOTU16	vOTU16_32		32	24106	24624	1	E																											0	2	1	FALSE
vOTU16	vOTU16_33		33	24700	25014	1	E																											0	2	1	FALSE
vOTU16	vOTU16_34		34	25082	25504	1	C	mms:mma_2188	K01185	mms:mma_2188 K01185 lysozyme [EC:3.2.1.17] | (GenBank) Hypothetical protein (A)	FALSE	0.475	118	2.96e-28	YP_010228834.1	YP_010228834.1 glycoside hydrolase family protein [Escherichia phage HP3]	FALSE	0.298	74	6.717e-16								Phage lysozyme [PF00959.22]	GH24	GH24 lysozyme (EC 3.2.1.17)				0	0	1	FALSE	A
vOTU16	vOTU16_35		35	25497	25829	1	E																											0	2	1	FALSE
vOTU16	vOTU16_36		36	25826	26173	1	E																											0	2	1	FALSE
vOTU16	vOTU16_37		37	26170	26352	1	E																											0	2	1	FALSE
vOTU16	vOTU16_38		38	26349	26663	-1	E																											0	2	1	FALSE
vOTU16	vOTU16_39		39	26660	26884	-1	E																											0	2	1	FALSE
vOTU16	vOTU16_40		40	27005	27232	1	C	bpz:BP1026B_I2781		bpz:BP1026B_I2781 no KO assigned | (GenBank) XRE family transcriptional regulator (A)	FALSE	0.471	63	2.184e-10														Helix-turn-helix domain [PF12844.10]						0	2	1	FALSE
vOTU16	vOTU16_41		41	27268	27507	1	E																											0	2	1	FALSE
vOTU16	vOTU16_42		42	27500	27640	-1	E																											0	2	1	FALSE
vOTU16	vOTU16_43		43	27835	27963	1	E																											0	2	1	FALSE
vOTU16	vOTU16_44		44	27926	28045	-1	E																											0	2	1	FALSE
vOTU16	vOTU16_45		45	28042	28371	-1	E																											0	2	1	FALSE
vOTU16	vOTU16_46		46	28537	28737	-1	E																											0	2	1	FALSE
vOTU16	vOTU16_47		47	28751	29791	-1	C	nde:NIDE2213		nde:NIDE2213 no KO assigned | (GenBank) putative Acyltransferase (A)	FALSE	0.382	216	1.755e-58														Acyltransferase family [PF01757.25]			VOG00096	sp|P21542|CARE_STRTH 4''-mycarosyl isovaleryl-CoA transferase; Xh	Xh	0	2	1	FALSE
vOTU16	vOTU16_48		48	29791	30075	-1	E																											0	2	1	FALSE
vOTU16	vOTU16_49		49	30114	31223	-1	C	pael:T223_06505		pael:T223_06505 no KO assigned | (GenBank) integrase (A)	FALSE	0.374	231	2.826e-63														Bacteriophage lambda integrase, Arm DNA-binding domain [PF09003.13]			VOG00012	sp|P22877|INTR_SACER Integrase; XhXr	Xh;Xr	0	1	1	FALSE	V
vOTU16	vOTU16_50		50	31186	31368	-1	C	pag:PLES_13221		pag:PLES_13221 no KO assigned | (GenBank) excisionase, putative (A)	FALSE	0.716	72	9.679e-14														Excisionase-like protein [PF07825.14]						0	2	1	FALSE
vOTU16	vOTU16_51		51	31379	31621	-1	C	pfx:A7318_17155		pfx:A7318_17155 no KO assigned | (GenBank) hypothetical protein (A)	FALSE	0.641	99	1.078e-22																	VOG09488	REFSEQ hypothetical protein; Xu	Xu	0	2	1	FALSE
vOTU16	vOTU16_52		52	31640	31792	-1	E																											0	2	1	FALSE
vOTU16	vOTU16_53		53	31802	31960	-1	E																											0	2	1	FALSE
vOTU16	vOTU16_54		54	31957	32472	-1	C	vg:16212887		vg:16212887 no KO assigned | (RefSeq) M184_gp22; Mycobacterium phage WIVsmall; putative HNH endonuclease (A)	FALSE	0.369	95	8.223e-20	YP_009215736.1	YP_009215736.1 putative HNH endonuclease [Pseudomonas phage PAE1]	FALSE	0.589	94	1.701e-22								HNH endonuclease [PF13392.9]; Zinc-binding loop region of homing endonuclease [PF05551.14]			VOG00969	REFSEQ HNH endonuclease; Xu	Xu	0	1	1	FALSE
vOTU16	vOTU16_55		55	32475	32831	-1	D																					HNH endonuclease [PF14279.9]; HNH endonuclease [PF13395.9]						0	1	1	FALSE
vOTU16	vOTU16_56		56	32835	33248	-1	C	mdx:BTO20_05825		mdx:BTO20_05825 no KO assigned | (GenBank) hypothetical protein (A)	FALSE	0.379	79	9.168e-15																	VOG25240	REFSEQ hypothetical protein; Xu	Xu	0	2	1	FALSE
vOTU16	vOTU16_57		57	33415	33621	-1	E																											0	2	1	FALSE
vOTU16	vOTU16_58		58	33618	33866	-1	E																											0	2	1	FALSE
vOTU16	vOTU16_59		59	33882	34169	-1	E																											0	2	1	FALSE
vOTU16	vOTU16_60		60	34166	34345	-1	E																											0	2	1	FALSE
vOTU16	vOTU16_61		61	34349	34657	-1	C	hsw:Hsw_3795		hsw:Hsw_3795 no KO assigned | (GenBank) hypothetical protein (A)	FALSE	0.492	68	2.172e-11														Domain of unknown function (DUF3850) [PF12961.10]						0	2	1	FALSE
vOTU16	vOTU16_62		62	34650	34904	-1	C	prb:X636_20595		prb:X636_20595 no KO assigned | (GenBank) hypothetical protein (A)	FALSE	0.621	96	8.741e-22																				0	1	1	FALSE
vOTU16	vOTU16_63		63	34897	35547	-1	E																											0	1	1	FALSE
vOTU16	vOTU16_64		64	35540	35716	-1	E																											0	2	1	FALSE
vOTU16	vOTU16_65		65	35713	35904	-1	E																											0	2	1	FALSE
vOTU16	vOTU16_66		66	35897	36088	-1	E																											0	2	1	FALSE
vOTU16	vOTU16_67		67	36073	36459	-1	E																											0	2	1	FALSE
vOTU16	vOTU16_68		68	36456	36722	-1	E																											0	2	1	FALSE
vOTU16	vOTU16_69		69	36719	36967	-1	E																											0	2	1	FALSE
vOTU16	vOTU16_70		70	36967	37155	-1	E																											0	2	1	FALSE
vOTU16	vOTU16_71		71	37152	37532	-1	E																											0	2	1	FALSE
vOTU16	vOTU16_72		72	37529	37702	-1	E																											0	2	1	FALSE
vOTU16	vOTU16_73		73	37699	37998	-1	C	sdz:Asd1617_00743		sdz:Asd1617_00743 no KO assigned | (GenBank) Hypothetical protein (A)	FALSE	0.428	73	3.125e-13														Putative nuclease YbcO [PF07102.15]						1	1	1	FALSE
vOTU16	vOTU16_74		74	37995	38312	-1	E																											0	1	1	FALSE
vOTU16	vOTU16_75		75	38315	38575	-1	C	bdm:EQG53_05475		bdm:EQG53_05475 no KO assigned | (GenBank) hypothetical protein (A)	FALSE	0.423	67	1.5e-11																				0	1	1	FALSE
vOTU16	vOTU16_76		76	38572	39123	-1	C	gtt:GUITHDRAFT_101140		gtt:GUITHDRAFT_101140 no KO assigned | (RefSeq) hypothetical protein (A)	FALSE	0.337	103	2.411e-22														YqaJ-like viral recombinase domain [PF09588.13]						0	0	2	FALSE
vOTU16	vOTU16_77		77	39125	39757	-1	C	ahn:NCTC12129_02063		ahn:NCTC12129_02063 no KO assigned | (GenBank) DNA single-strand annealing protein (A)	FALSE	0.583	188	3.41e-51	YP_003857191.1	YP_003857191.1 ssDNA binding protein, ERF family [Mycobacterium phage LeBron]	FALSE	0.296	87	2.17e-19								ERF superfamily [PF04404.15]			VOG08686	sp|P04892|ERF_BPP22 Essential recombination function protein; Xh	Xh	0	1	2	FALSE
vOTU16	vOTU16_78		78	39823	40017	-1	E																											0	2	2	FALSE
vOTU16	vOTU16_79		79	40014	40232	-1	E																											0	2	2	FALSE
vOTU16	vOTU16_80		80	40246	40818	-1	C	vg:6779520		vg:6779520 no KO assigned | (RefSeq) phiPLPE_83; Iodobacteriophage phiPLPE; gp83 putative HNH endonuclease (A)	FALSE	0.409	113	1.242e-25														HNH endonuclease [PF14279.9]; HNH endonuclease [PF13395.9]						0	1	2	FALSE
vOTU16	vOTU16_81		81	40769	41071	-1	E																											0	1	2	FALSE
vOTU16	vOTU16_82		82	41101	41322	-1	E																											0	2	2	FALSE
vOTU16	vOTU16_83		83	41319	41852	-1	C	rqi:C1M55_12100		rqi:C1M55_12100 no KO assigned | (GenBank) HNH endonuclease (A)	FALSE	0.454	97	2.906e-20	YP_009215736.1	YP_009215736.1 putative HNH endonuclease [Pseudomonas phage PAE1]	FALSE	0.568	85	3.745e-19								HNH endonuclease [PF13392.9]			VOG00043	sp|P03796|Y77_BPT7 Protein 7.7; Xu	Xu	1	1	2	FALSE
vOTU16	vOTU16_84		84	41872	42087	-1	E																											0	2	2	FALSE
vOTU16	vOTU16_85		85	42109	42501	-1	E																											0	2	2	FALSE
vOTU16	vOTU16_86		86	42525	42752	-1	E																											0	2	2	FALSE
vOTU16	vOTU16_87		87	42778	43035	-1	E																											0	2	2	FALSE
vOTU16	vOTU16_88		88	43032	43370	-1	E																											0	2	2	FALSE
vOTU16	vOTU16_89		89	43367	43534	-1	E																											0	2	2	FALSE
vOTU16	vOTU16_90		90	43531	43725	-1	E																											0	2	2	FALSE
vOTU16	vOTU16_91		91	43843	44565	-1	D																					Helix-turn-helix domain [PF12844.10]						0	2	2	FALSE
vOTU16	vOTU16_92		92	44609	45079	1	C	rhy:RD110_10875		rhy:RD110_10875 no KO assigned | (GenBank) hypothetical protein (A)	FALSE	0.355	61	3.043e-08																				0	2	2	FALSE
vOTU16	vOTU16_93		93	45076	45357	1	E																											0	2	2	FALSE
vOTU16	vOTU16_94		94	45354	45593	1	E																											0	1	2	FALSE
vOTU16	vOTU16_95		95	45590	45778	1	E																											0	2	2	FALSE
vOTU16	vOTU16_96		96	45765	46364	1	C	bmec:WJ16_07710		bmec:WJ16_07710 no KO assigned | (GenBank) hypothetical protein (A)	FALSE	0.517	108	7.244e-24														REase_MTES_1575 [PF18741.4]; Protein of unknown function (DUF559) [PF04480.15]						0	2	2	FALSE
vOTU16	vOTU16_97		97	46365	47057	1	C	meti:DK427_08410		meti:DK427_08410 no KO assigned | (GenBank) hypothetical protein (A)	FALSE	0.419	104	4.39e-22																				0	1	2	FALSE
vOTU16	vOTU16_98		98	47054	48355	1	C	lrz:BJI69_14235	K02314	lrz:BJI69_14235 K02314 replicative DNA helicase [EC:3.6.4.12] | (GenBank) replicative DNA helicase (A)	FALSE	0.365	259	3.431e-72	NP_059611.1	NP_059611.1 hypothetical protein P22gp52 [Salmonella phage P22]	FALSE	0.289	166	1.302e-43								DnaB-like helicase C terminal domain [PF03796.18]; DnaB-like helicase N terminal domain [PF00772.24]; AAA domain [PF13481.9]			VOG00972	sp|P0A1Q4|DNAB_SALTY Replicative DNA helicase; XhXr	Xh;Xr	0	1	2	FALSE	V
vOTU16	vOTU16_99		99	48352	48606	1	E																											0	2	2	FALSE
vOTU16	vOTU16_100		100	48587	48868	1	E																											0	2	2	FALSE
vOTU16	vOTU16_101		101	48865	48999	1	E																											0	2	2	FALSE
vOTU16	vOTU16_102		102	48996	49406	1	E																											0	2	2	FALSE
vOTU16	vOTU16_103		103	49403	49654	1	E																											0	2	2	FALSE
vOTU16	vOTU16_104		104	49651	50019	1	E																											0	2	2	FALSE
vOTU16	vOTU16_105		105	50016	50387	1	C	btrm:SAMEA390648703891	K01160	btrm:SAMEA390648703891 K01160 crossover junction endodeoxyribonuclease RusA [EC:3.1.22.4] | (GenBank) rusA; Crossover junction endodeoxyribonuclease rusA (A)	FALSE	0.585	128	5.289e-32														Endodeoxyribonuclease RusA [PF05866.14]			VOG01653	sp|Q9MCN8|RUSA_BPHK7 Crossover junction endodeoxyribonuclease rusA; Xr	Xr	0	1	2	FALSE	V
vOTU16	vOTU16_106		106	50384	50872	1	E																											0	2	2	FALSE	F
vOTU16	vOTU16_107		107	51028	52368	1	C	sdf:ACG33_14250		sdf:ACG33_14250 no KO assigned | (GenBank) hypothetical protein (A)	FALSE	0.584	98	3.767e-18														Spondin-like TSP1 domain [PF19028.3]; Fibronectin type III domain [PF00041.24]						0	2	2	FALSE	F
vOTU16	vOTU16_108		108	52365	52553	1	E																											0	2	2	FALSE	F
vOTU16	vOTU16_109		109	52566	54485	1	C	xba:C7S18_00295		xba:C7S18_00295 no KO assigned | (GenBank) hypothetical protein (A)	FALSE	0.349	220	1.453e-56																				0	1	2	FALSE	F
vOTU16	vOTU16_110		110	54482	54973	1	E																											0	2	2	FALSE	F
vOTU16	vOTU16_111		111	55065	55232	1	E																											0	2	2	FALSE	F
vOTU16	vOTU16_112		112	55232	55594	1	C	fam:OYT1_ch1332	K07451	fam:OYT1_ch1332 K07451 5-methylcytosine-specific restriction enzyme A [EC:3.1.21.-] | (GenBank) HNH endonuclease (A)	FALSE	0.45	78	1.676e-14														HNH endonuclease [PF01844.26]						1	1	5	FALSE	F
vOTU17	vOTU17_1		1	1	108	1	E																											0	2	5	FALSE	F
vOTU17	vOTU17_2		2	167	2329	-1	A	rbh:B4966_10315		rbh:B4966_10315 no KO assigned | (GenBank) hypothetical protein (A)	TRUE	0.481	623	2.074e-192	YP_009215721.1	YP_009215721.1 putative structural protein [Pseudomonas phage PAE1]	TRUE	0.401	493	8.471e-151											VOG00721	REFSEQ hypothetical protein; Xu	Xu	0	0	4	FALSE	F
vOTU17	vOTU17_3		3	2322	2531	-1	C	cke:B5M06_13320		cke:B5M06_13320 no KO assigned | (GenBank) hypothetical protein (A)	FALSE	0.501	80	1.903e-16	YP_010299251.1	YP_010299251.1 hypothetical protein MPI98_gp57 [Pseudomonas phage JBD26]	FALSE	0.575	77	1.955e-18											VOG00700	REFSEQ hypothetical protein; Xu	Xu	0	0	1	FALSE	F
vOTU17	vOTU17_4		4	2528	2752	-1	C	hch:HCH_05651		hch:HCH_05651 no KO assigned | (GenBank) conserved hypothetical protein (A)	FALSE	0.511	73	1.013e-13	YP_009215719.1	YP_009215719.1 putative structural protein [Pseudomonas phage PAE1]	FALSE	0.483	66	1.82e-14											VOG28316	REFSEQ hypothetical protein; Xu	Xu	0	0	1	FALSE	F
vOTU17	vOTU17_5		5	2756	3553	-1	C	rbh:B4966_10300		rbh:B4966_10300 no KO assigned | (GenBank) hypothetical protein (A)	FALSE	0.514	254	3.839e-73	YP_009215718.1	YP_009215718.1 putative structural protein [Pseudomonas phage PAE1]	FALSE	0.42	200	1.456e-57								Uncharacterized conserved protein (DUF2163) [PF09931.12]; Phage conserved hypothetical protein BR0599 [PF09356.13]			VOG02436	REFSEQ BR0599 family protein; Xu	Xu	0	0	1	FALSE	F
vOTU17	vOTU17_6		6	3550	5241	-1	A	hch:HCH_05654		hch:HCH_05654 no KO assigned | (GenBank) conserved hypothetical protein (A)	TRUE	0.39	373	3.816e-109	YP_010299412.1	YP_010299412.1 hypothetical protein MPJ01_gp49 [Pseudomonas phage F_ET309sp/Pa1651]	FALSE	0.337	302	5.239e-88											VOG02553	REFSEQ hypothetical protein; Xu	Xu	0	0	1	FALSE	F
vOTU17	vOTU17_7		7	5242	6165	-1	C	ppse:BN5_3840		ppse:BN5_3840 no KO assigned | (GenBank) hypothetical protein (A)	FALSE	0.416	225	3.288e-62																	VOG01521	REFSEQ hypothetical protein; Xu	Xu	0	0	1	FALSE
vOTU17	vOTU17_8		8	6178	7347	-1	A	ppse:BN5_3841		ppse:BN5_3841 no KO assigned | (GenBank) hypothetical protein (A)	TRUE	0.714	371	3.662e-111	YP_009215715.1	YP_009215715.1 putative structural protein [Pseudomonas phage PAE1]	FALSE	0.258	112	3.033e-26											VOG01521	REFSEQ hypothetical protein; Xu	Xu	0	0	1	FALSE
vOTU17	vOTU17_9		9	7352	10201	-1	C	mass:CR152_30025		mass:CR152_30025 no KO assigned | (GenBank) hypothetical protein (A)	FALSE	0.404	190	1.366e-45	YP_010299267.1	YP_010299267.1 virion structural protein [Pseudomonas phage AIIMS-Pa-B1]	FALSE	0.236	134	2.189e-31								Tape measure protein [PF20155.2]			VOG00430	REFSEQ tail tape measure protein; Xu	Xu	0	0	1	FALSE
vOTU17	vOTU17_10		10	10182	10301	-1	E																											0	2	1	FALSE
vOTU17	vOTU17_11		11	10337	10813	-1	E																											0	2	1	FALSE
vOTU17	vOTU17_12		12	10817	11587	-1	C	nre:BES08_07275		nre:BES08_07275 no KO assigned | (GenBank) hypothetical protein (A)	FALSE	0.41	180	1.103e-47	YP_010278041.1	YP_010278041.1 Ig-like domain-containing protein [Salmonella phage KNP6]	FALSE	0.32	135	2.502e-35											VOG00647	REFSEQ hypothetical protein; Xu	Xu	0	0	1	FALSE
vOTU17	vOTU17_13		13	11589	12065	-1	C	vg:20283574		vg:20283574 no KO assigned | (RefSeq) LA67_gp36; Pseudomonas phage MP48; hypothetical protein (A)	FALSE	0.333	83	8.506e-16	YP_010299350.1	YP_010299350.1 hypothetical protein MPJ03_gp39 [Pseudomonas phage vB_PaeS_PcyII-40_PfII40a]	FALSE	0.329	79	1.149e-17											VOG23834	REFSEQ hypothetical protein; Xu	Xu	0	1	1	FALSE
vOTU17	vOTU17_14	phoD	14	12207	13553	-1	C	spho:C3E99_18785	K01113	spho:C3E99_18785 K01113 alkaline phosphatase D [EC:3.1.3.1] | (GenBank) hypothetical protein (A)	FALSE	0.208	81	6.139e-13	YP_009225838.1	YP_009225838.1 hydrolase [Streptomyces phage Jay2Jay]	FALSE	0.269	60	1.503e-09								PhoD-like phosphatase [PF09423.13]						0	2	1	FALSE	MKE
vOTU17	vOTU17_15		15	13553	14398	-1	E																											0	2	1	FALSE
vOTU17	vOTU17_16		16	14391	14894	-1	E																											0	2	1	FALSE
vOTU17	vOTU17_17		17	14910	15323	-1	C	aoa:dqs_0627		aoa:dqs_0627 no KO assigned | (GenBank) hypothetical protein (A)	FALSE	0.479	121	2.09e-29	YP_009013342.1	YP_009013342.1 hypothetical protein CJ98_gp35 [Pseudomonas phage PA1/KOR/2010]	FALSE	0.37	77	4.887e-17								Bacteriophage Mu, Gp36 [PF07030.15]			VOG01648	sp|Q9T1V9|GPJ_BPMU Gene product J; Xh	Xh	0	2	1	FALSE
vOTU17	vOTU17_18		18	15320	15640	-1	D																					Mu-like prophage FluMu N-terminal domain [PF17891.4]						0	2	1	FALSE
vOTU17	vOTU17_19		19	15738	16784	-1	A	slt:Slit_0229		slt:Slit_0229 no KO assigned | (GenBank) Mu-like major head subunit gpT, prophage (A)	TRUE	0.757	474	1.535e-147	YP_010299236.1	YP_010299236.1 major head protein, gpT subunit [Pseudomonas phage JBD26]	FALSE	0.554	323	1.262e-98								Mu-like prophage major head subunit gpT [PF10124.12]			VOG24884	sp|Q9T1W1|CAPSD_BPMU Major capsid protein; XhXs	Xh;Xs	0	0	1	FALSE	V
vOTU17	vOTU17_20		20	16819	17229	-1	C	rhd:R2APBS1_2845		rhd:R2APBS1_2845 no KO assigned | (GenBank) hypothetical protein (A)	FALSE	0.543	139	1.863e-35	YP_009013338.1	YP_009013338.1 hypothetical protein CJ98_gp31 [Pseudomonas phage PA1/KOR/2010]	FALSE	0.375	86	2.481e-20											VOG04527	REFSEQ hypothetical protein; Xu	Xu	0	1	1	FALSE
vOTU17	vOTU17_21		21	17264	18310	-1	C	gsb:GSUB_16085		gsb:GSUB_16085 no KO assigned | (GenBank) hypothetical protein (A)	FALSE	0.522	316	6.045e-93	YP_010299399.1	YP_010299399.1 protease [Pseudomonas phage F_ET309sp/Pa1651]	FALSE	0.415	262	1.545e-77								Mu-like prophage I protein [PF10123.12]			VOG01041	sp|Q01267|PRO_BPMU Protease I; XhXs	Xh;Xs	0	2	1	FALSE	V
vOTU17	vOTU17_22		22	18528	19178	-1	C	dsu:Dsui_0182		dsu:Dsui_0182 no KO assigned | (GenBank) hypothetical protein (A)	FALSE	0.273	74	7.879e-12																				0	2	1	FALSE
vOTU17	vOTU17_23		23	19178	19423	-1	E																											0	2	1	FALSE
vOTU17	vOTU17_24		24	19420	20082	-1	C	bps:BPSL0141		bps:BPSL0141 no KO assigned | (RefSeq) phage DNA-binding protein (A)	FALSE	0.412	92	4.74e-18														Helix-turn-helix domain [PF12844.10]			VOG09549	REFSEQ helix-turn-helix domain-containing protein; Xu	Xu	0	1	1	FALSE
vOTU17	vOTU17_25		25	20149	20343	1	C	mfa:Mfla_2711		mfa:Mfla_2711 no KO assigned | (GenBank) conserved hypothetical protein (A)	FALSE	0.581	75	1.274e-14																				0	1	1	FALSE
vOTU17	vOTU17_26		26	20368	20580	1	E																											0	2	1	FALSE
vOTU17	vOTU17_27		27	20669	21148	1	C	ceb:B0D95_00275		ceb:B0D95_00275 no KO assigned | (GenBank) hypothetical protein (A)	FALSE	0.549	164	6.328e-44																				0	1	1	FALSE
vOTU17	vOTU17_28		28	21145	21495	1	C	lch:Lcho_2270		lch:Lcho_2270 no KO assigned | (GenBank) transcriptional regulator, IclR family (A)	FALSE	0.391	72	1.184e-12																				0	1	1	FALSE
vOTU17	vOTU17_29		29	21512	22471	1	C	das:Daes_2423		das:Daes_2423 no KO assigned | (GenBank) hypothetical protein (A)	FALSE	0.304	126	3.124e-28																				0	2	1	FALSE
vOTU17	vOTU17_30		30	22468	22734	1	E																											0	2	1	FALSE
vOTU17	vOTU17_31		31	22745	24559	1	A	ack:C380_18175		ack:C380_18175 no KO assigned | (GenBank) Tn552/IS1604 rve transposase (A)	TRUE	0.393	382	1.214e-111																	VOG17707	REFSEQ DDE-type integrase/transposase/recombinase; Xu	Xu	0	1	1	FALSE
vOTU17	vOTU17_32		32	24680	25948	1	C	mfa:Mfla_2717		mfa:Mfla_2717 no KO assigned | (GenBank) conserved hypothetical phage-related protein (A)	FALSE	0.393	274	1.745e-77														AAA domain [PF13401.9]; Bacterial TniB protein [PF05621.14]; ABC transporter [PF00005.30]			VOG00309	sp|P03763|TARGB_BPMU ATP-dependent target DNA activator B; XhXr	Xh;Xr	0	2	1	FALSE	V
vOTU17	vOTU17_33		33	25951	26322	1	E																											0	2	1	FALSE
vOTU17	vOTU17_34		34	26324	26539	1	E																											0	2	1	FALSE
vOTU17	vOTU17_35		35	26536	26736	1	E																											0	2	1	FALSE
vOTU17	vOTU17_36		36	26733	27314	1	E																											0	2	1	FALSE
vOTU17	vOTU17_37		37	27311	27511	1	E																											0	2	1	FALSE
vOTU17	vOTU17_38		38	27684	28232	1	C	slt:Slit_0199		slt:Slit_0199 no KO assigned | (GenBank) hypothetical protein (A)	FALSE	0.539	156	1.714e-40																	VOG04818	sp|P44215|Y1489_HAEIN Uncharacterized protein HI_1489; Xu	Xu	0	1	1	FALSE
vOTU17	vOTU17_39		39	28229	28546	1	C	slt:Slit_0204		slt:Slit_0204 no KO assigned | (GenBank) conserved hypothetical protein (A)	FALSE	0.669	142	2.64e-37																				0	1	1	FALSE
vOTU17	vOTU17_40		40	28558	28800	1	E																											0	2	1	FALSE
vOTU17	vOTU17_41		41	28815	29381	1	C	sulf:CAP31_03735		sulf:CAP31_03735 no KO assigned | (GenBank) host-nuclease inhibitor protein Gam (A)	FALSE	0.534	186	6.55e-51	YP_010299323.1	YP_010299323.1 Mu-like prophage FluMu host-nuclease inhibitor protein gam [Pseudomonas phage vB_PaeS_PcyII-40_PfII40a]	FALSE	0.465	158	3.676e-44								Bacteriophage Mu Gam like protein [PF07352.15]			VOG01509	sp|P06023|GAM_BPMU Putative DNA ends protecting protein gam; XhXp	Xh;Xp	0	1	1	FALSE
vOTU17	vOTU17_42		42	29381	29551	1	E																											0	2	1	FALSE
vOTU17	vOTU17_43		43	29769	30044	1	C	bui:AX768_31185	K03530	bui:AX768_31185 K03530 DNA-binding protein HU-beta | (GenBank) DNA-binding protein (A)	FALSE	0.452	76	1.271e-14														Bacterial DNA-binding protein [PF00216.24]						0	2	1	FALSE
vOTU17	vOTU17_44		44	30044	30187	1	E																											0	1	1	FALSE
vOTU17	vOTU17_45		45	30258	30710	1	C	tbd:Tbd_0438	K03111	tbd:Tbd_0438 K03111 single-strand DNA-binding protein | (GenBank) Single-strand binding protein (A)	FALSE	0.729	233	4.391e-68	YP_010053569.1	YP_010053569.1 single-stranded DNA-binding protein [Salmonella phage Seszw_1]	FALSE	0.51	151	1.57e-42								Single-strand binding protein family [PF00436.28]			VOG03000	sp|O21902|SSB_BPLSK SSB protein; Xh	Xh	0	1	1	FALSE
vOTU17	vOTU17_46		46	30720	31280	1	C	paep:PA1S_06815		paep:PA1S_06815 no KO assigned | (GenBank) hypothetical protein (A)	FALSE	0.484	183	7.471e-50																	VOG12474	REFSEQ hypothetical protein; Xu	Xu	0	1	1	FALSE
vOTU17	vOTU17_47		47	31277	31708	1	C	nlc:EBAPG3_010325		nlc:EBAPG3_010325 no KO assigned | (GenBank) regulatory protein GemA (A)	FALSE	0.568	149	9.488e-39	YP_010299214.1	YP_010299214.1 hypothetical protein MPI98_gp20 [Pseudomonas phage JBD26]	FALSE	0.351	76	1.139e-16								Bacteriophage Mu, GemA protein [PF06252.15]			VOG02692	sp|P24796|GEMA_BPD10 GemA protein; XhXp	Xh;Xp	0	1	1	FALSE
vOTU17	vOTU17_48		48	31693	32280	1	C	nmi:NMO_0921		nmi:NMO_0921 no KO assigned | (GenBank) putative bacteriophage transcriptional regulator (A)	FALSE	0.459	90	1.056e-17														Mor transcription activator family [PF08765.14]			VOG04504	sp|P06022|ACTC_BPMU Late transcription activator C; Xu	Xu	0	2	1	FALSE
vOTU17	vOTU17_49		49	32383	32811	1	C	vg:13165065		vg:13165065 no KO assigned | (RefSeq) ZZ1p0018; Acinetobacter phage ZZ1; putative lysozyme (A)	FALSE	0.426	104	3.736e-23	YP_009824106.1	YP_009824106.1 lysozyme [Erwinia phage vB_EhrS_59]	FALSE	0.343	77	4.286e-17								Phage lysozyme [PF00959.22]	GH24	GH24 lysozyme (EC 3.2.1.17)				0	1	1	FALSE	A
vOTU17	vOTU17_50		50	32801	33025	1	E																											0	2	1	FALSE
vOTU17	vOTU17_51		51	33025	33684	1	E																											0	2	1	FALSE
vOTU17	vOTU17_52		52	33681	34193	1	C	mca:MCA2942		mca:MCA2942 no KO assigned | (GenBank) putative prophage MuMc02, nuclease (A)	FALSE	0.518	147	1.062e-37														Staphylococcal nuclease homologue [PF00565.20]						0	2	1	FALSE
vOTU17	vOTU17_53		53	34193	34423	1	D																					Uncharacterized protein containing a Zn-ribbon (DUF2116) [PF09889.12]						0	1	1	FALSE
vOTU17	vOTU17_54		54	34424	34786	1	D																					Protein of unknown function (DUF2730) [PF10805.11]						0	2	1	FALSE
vOTU17	vOTU17_55		55	34800	35096	1	C	thu:AC731_007085		thu:AC731_007085 no KO assigned | (GenBank) hypothetical protein (A)	FALSE	0.605	118	4.584e-29																	VOG02267	sp|Q9T1W8|GP26_BPMU Uncharacterized protein gp26; Xh	Xh	0	1	1	FALSE
vOTU17	vOTU17_56		56	35102	35623	1	C	thu:AC731_007090		thu:AC731_007090 no KO assigned | (GenBank) hypothetical protein (A)	FALSE	0.536	183	4.273e-50														Bacteriophage Mu, Gp27 [PF11985.11]						0	2	1	FALSE	F
vOTU17	vOTU17_57		57	35854	37050	1	A	sat:SYN_02304		sat:SYN_02304 no KO assigned | (GenBank) mu-like prophage Flumu protein gp28 (A)	TRUE	0.748	565	2.753e-178	YP_010357959.1	YP_010357959.1 terminase large subunit [Halorubrum virus HRTV-10]	FALSE	0.201	70	1.352e-12											VOG06525	sp|Q05219|VG13_BPML5 Gene 13 protein; Xu	Xu	0	0	1	FALSE	F
vOTU17	vOTU17_58		58	37059	38642	1	C	slt:Slit_0224		slt:Slit_0224 no KO assigned | (GenBank) protein of unknown function DUF935 (A)	FALSE	0.555	547	1.757e-169	YP_010299341.1	YP_010299341.1 Mu-like prophage FluMu protein gp29 [Pseudomonas phage vB_PaeS_PcyII-40_PfII40a]	FALSE	0.495	470	3.623e-146								Protein of unknown function (DUF935) [PF06074.15]			VOG00601	sp|P44225|VG29_HAEIN Mu-like prophage FluMu protein gp29; Xu	Xu	0	2	1	FALSE	F
vOTU17	vOTU17_59		59	38662	39123	1	C	chrb:DK843_22860		chrb:DK843_22860 no KO assigned | (GenBank) hypothetical protein (A)	FALSE	0.687	163	1.254e-43														Phage protein (N4 Gp49/phage Sf6 gene 66) family [PF13876.9]			VOG00868	REFSEQ hypothetical protein; Xu	Xu	0	1	1	FALSE	F
vOTU17	vOTU17_60		60	39134	39871	1	C	thaa:CFI11_09785		thaa:CFI11_09785 no KO assigned | (GenBank) phage head protein (A)	FALSE	0.56	267	5.158e-78	YP_010299393.1	YP_010299393.1 minor capsid protein [Pseudomonas phage F_ET309sp/Pa1651]	FALSE	0.326	92	7.523e-21								Phage Mu protein F like protein [PF04233.17]			VOG02992	sp|P44226|VPF_HAEIN Mu-like prophage FluMu F protein; Xu	Xu	0	0	1	FALSE	F
vOTU17	vOTU17_61		61	39868	40443	1	C	sulf:CAP31_03835		sulf:CAP31_03835 no KO assigned | (GenBank) hypothetical protein (A)	FALSE	0.395	128	8.708e-31														Phage virion morphogenesis family [PF05069.16]			VOG01571	sp|P36934|VPS_BPP2 Tail completion protein S; Xu	Xu	0	0	4	FALSE	F
vOTU17	vOTU17_62		62	40519	40620	-1	E																											0	2	5	FALSE	F
vOTU18	vOTU18_1		1	1	111	1	E																											0	2	5	FALSE	F
vOTU18	vOTU18_2		2	98	583	1	C	dbr:Deba_2552		dbr:Deba_2552 no KO assigned | (GenBank) phage terminase, small subunit, P27 family (A)	FALSE	0.361	85	2.701e-16														Phage terminase, small subunit [PF05119.15]			VOG00573	REFSEQ P27 family terminase small subunit; Xu	Xu	0	1	4	FALSE	F
vOTU18	vOTU18_3		3	576	722	1	E																											0	2	2	FALSE	F
vOTU18	vOTU18_4		4	1013	1903	1	C	vg:40099404		vg:40099404 no KO assigned | (RefSeq) FDJ30_gp152; Streptomyces phage BillNye; peptidase (A)	FALSE	0.435	162	5.596e-41							MER0428101	C01A	MER0428101 - subfamily C1A unassigned peptidases () [C01.UPA]#C01A#{peptidase unit: 128-209}~source CBX26705~	FALSE	0.592	96	5.596e-20	Papain family cysteine protease [PF00112.26]			VOG01829	sp|Q8QLK1|CATV_NPVMC Viral cathepsin; Xh	Xh	0	2	2	FALSE	PF
vOTU18	vOTU18_5		5	1903	2052	1	E																											0	2	2	FALSE	F
vOTU18	vOTU18_6		6	2042	2416	1	E																											0	2	2	FALSE	F
vOTU18	vOTU18_7		7	2519	4234	1	C	aab:A4R43_01125		aab:A4R43_01125 no KO assigned | (GenBank) terminase (A)	FALSE	0.371	325	1.365e-92	YP_002014328.1	YP_002014328.1 terminase large subunit [Mycobacterium phage Porky]	FALSE	0.369	276	3.26e-79								Terminase large subunit, endonuclease domain [PF20441.1]; Terminase large subunit, ATPase domain [PF03354.18]			VOG06525	sp|Q05219|VG13_BPML5 Gene 13 protein; Xu	Xu	0	0	2	FALSE	F
vOTU18	vOTU18_8		8	4246	7191	1	C	scy:SCATT_22330		scy:SCATT_22330 no KO assigned | (GenBank) gp13 (A)	FALSE	0.343	215	2.41e-53	YP_006907179.1	YP_006907179.1 portal protein [Streptomyces phage TG1]	FALSE	0.316	189	2.205e-48								Phage portal protein [PF04860.15]			VOG00041	sp|Q6QGD5|PORTL_BPT5 Portal protein; XhXpXrXs	Xh;Xs;Xr;Xp	0	0	1	FALSE	VF
vOTU18	vOTU18_9		9	7172	7849	1	E																											0	2	1	FALSE
vOTU18	vOTU18_10		10	7846	7986	1	E																											0	2	1	FALSE
vOTU18	vOTU18_11		11	7925	8158	1	C	vg:5220462	K18960	vg:5220462 K18960 recombination endonuclease VII | (RefSeq) PfWMP3_35; Phormidium virus WMP3; PfWMP3_35 (A)	FALSE	0.664	65	6.713e-11	YP_001285800.1	YP_001285800.1 PfWMP3_35 [Phormidium phage Pf-WMP3]	FALSE	0.664	65	5.431e-14								Recombination endonuclease VII [PF02945.18]						0	1	1	FALSE
vOTU18	vOTU18_12		12	8130	8909	1	C	arw:MB46_10365	K06904	arw:MB46_10365 K06904 uncharacterized protein | (GenBank) hypothetical protein (A)	FALSE	0.42	147	3.026e-36	YP_006907180.1	YP_006907180.1 capsid maturation protease [Streptomyces phage TG1]	FALSE	0.36	106	2.366e-25	MER0323050	S78	MER0323050 - family S78 unassigned peptidases (Frankia sp. EUN1f) [S78.UPW]#S78#{peptidase unit: 11-156}~source ZP_06410661~	FALSE	0.532	148	3.415e-38	Caudovirus prohead serine protease [PF04586.20]			VOG01378	sp|D3WAC4|PRO_BPLP2 Probable capsid maturation protease; XhXs	Xh;Xs	0	0	1	FALSE	VP
vOTU18	vOTU18_13		13	8976	10283	1	C	svl:Strvi_7748		svl:Strvi_7748 no KO assigned | (GenBank) phage major capsid protein, HK97 family (A)	FALSE	0.315	203	5.704e-53	YP_006907181.1	YP_006907181.1 major capsid protein [Streptomyces phage TG1]	FALSE	0.278	112	7.907e-26								Phage capsid family [PF05065.16]			VOG00116	sp|O64210|CAPSD_BPMD2 Probable major capsid protein gp17; Xs	Xs	0	0	1	FALSE	V
vOTU18	vOTU18_14		14	10350	10841	1	E																											0	2	1	FALSE
vOTU18	vOTU18_15		15	10844	11197	1	E																											0	2	1	FALSE
vOTU18	vOTU18_16		16	11190	11477	1	E																											0	2	1	FALSE
vOTU18	vOTU18_17		17	11488	11883	1	C	srw:TUE45_06519		srw:TUE45_06519 no KO assigned | (GenBank) hypothetical protein (A)	FALSE	0.487	120	4.163e-29																				0	0	1	FALSE
vOTU18	vOTU18_18		18	11904	14102	1	E																											0	2	1	FALSE
vOTU18	vOTU18_19		19	14105	14836	1	C	slim:SCL_0390	K12287	slim:SCL_0390 K12287 MSHA biogenesis protein MshQ | (GenBank) hypothetical protein (A)	FALSE	0.341	107	1.008e-22																				0	2	1	FALSE
vOTU18	vOTU18_20		20	14856	15317	1	E																											0	2	1	FALSE
vOTU18	vOTU18_21	phoD	21	15344	18616	1	C	vg:40087309		vg:40087309 no KO assigned | (RefSeq) FDI37_gp144; Streptomyces phage Paradiddles; hydrolase (A)	FALSE	0.352	228	3.851e-57	YP_009225838.1	YP_009225838.1 hydrolase [Streptomyces phage Jay2Jay]	FALSE	0.343	220	1.485e-57								PhoD-like phosphatase [PF09423.13]			VOG26424	REFSEQ hydrolase; Xu	Xu	0	1	1	FALSE
vOTU18	vOTU18_22		22	18620	19516	1	C	mtua:CSH63_33105		mtua:CSH63_33105 no KO assigned | (GenBank) hypothetical protein (A)	FALSE	0.296	131	2.437e-30																				0	1	1	FALSE
vOTU18	vOTU18_23		23	19516	19971	1	E																											0	2	1	FALSE
vOTU18	vOTU18_24		24	19986	20270	1	E																											0	2	1	FALSE
vOTU18	vOTU18_25		25	20379	21401	1	C	scb:SCAB_48181		scb:SCAB_48181 no KO assigned | (GenBank) conserved hypothetical protein (A)	FALSE	0.258	116	7.488e-25														Phage tail tube protein [PF18906.3]						0	0	1	FALSE
vOTU18	vOTU18_26		26	21411	21845	1	E																											0	2	1	FALSE
vOTU18	vOTU18_27		27	21797	22231	1	C	vg:40072060		vg:40072060 no KO assigned | (RefSeq) FDH04_gp244; Rhodococcus phage Weasels2; HNH endonuclease (A)	FALSE	0.445	105	1.574e-23	YP_010246098.1	YP_010246098.1 NHN endonuclease [Gordonia phage Trax]	FALSE	0.522	117	5.319e-31								HNH endonuclease [PF13392.9]			VOG00655	REFSEQ HNH endonuclease; Xu	Xu	0	1	1	FALSE
vOTU18	vOTU18_28		28	22256	22585	1	E																											0	1	1	FALSE
vOTU18	vOTU18_29		29	22675	22767	1	E																											0	2	1	FALSE
vOTU18	vOTU18_30		30	22757	26143	1	C	aab:A4R43_01205		aab:A4R43_01205 no KO assigned | (GenBank) hypothetical protein (A)	FALSE	0.252	275	1.18e-71	YP_009204207.1	YP_009204207.1 tape measure protein [Mycobacterium phage FlagStaff]	FALSE	0.168	108	1.887e-23								Tape measure protein [PF20155.2]						0	0	2	FALSE
vOTU18	vOTU18_31		31	26157	29336	1	C	pjd:Pjdr2_1769		pjd:Pjdr2_1769 no KO assigned | (GenBank) coagulation factor 5/8 type domain protein (A)	FALSE	0.425	99	1.205e-17																				0	1	2	FALSE
vOTU18	vOTU18_32		32	29342	30658	1	D																					Concanavalin A-like lectin/glucanases superfamily [PF13385.9]						0	1	2	FALSE	MK
vOTU18	vOTU18_33		33	30674	31222	1	E																											0	2	2	FALSE
vOTU18	vOTU18_34		34	31222	31767	1	E																											0	1	2	FALSE
vOTU18	vOTU18_35		35	31780	32334	1	E																											0	2	2	FALSE
vOTU18	vOTU18_36		36	32351	32614	1	C	vg:28800861		vg:28800861 no KO assigned | (RefSeq) BH790_gp22; Gordonia phage Gsput1; holin (A)	FALSE	0.445	63	5.147e-10	YP_009275708.1	YP_009275708.1 holin [Gordonia phage Gsput1]	FALSE	0.445	63	4.164e-13														0	2	2	FALSE
vOTU18	vOTU18_37		37	32614	33057	1	E																											0	2	2	FALSE
vOTU18	vOTU18_38		38	33069	33404	1	E																											0	2	2	FALSE
vOTU18	vOTU18_39		39	33474	33962	-1	E																											0	2	2	FALSE
vOTU18	vOTU18_40		40	33965	35956	-1	A	vg:23679595		vg:23679595 no KO assigned | (RefSeq) 89, VC46_gp144; Mycobacterium phage Gaia; hypothetical protein (A)	TRUE	0.59	753	3.572e-238	YP_009124831.1	YP_009124831.1 hypothetical protein VC46_gp144 [Mycobacterium phage Gaia]	TRUE	0.59	753	2.89e-241								Ribonucleotide reductase alpha domain [PF17975.4]; Ribonucleotide reductase, barrel domain [PF02867.18]			VOG00061	sp|P00452|RIR1_ECOLI Ribonucleoside-diphosphate reductase 1 subunit alpha; XhXr	Xh;Xr	0	1	2	FALSE	VMKE
vOTU18	vOTU18_41		41	36064	36333	-1	E																											0	2	2	FALSE
vOTU18	vOTU18_42		42	36364	36795	-1	E																											0	2	2	FALSE
vOTU18	vOTU18_43		43	36813	37025	-1	E																											0	2	2	FALSE
vOTU18	vOTU18_44		44	37027	37200	-1	E																											0	2	2	FALSE
vOTU18	vOTU18_45		45	37246	37431	-1	E																											0	2	2	FALSE
vOTU18	vOTU18_46		46	37444	38160	-1	C	malk:MalAC0309_1104	K03465	malk:MalAC0309_1104 K03465 thymidylate synthase (FAD) [EC:2.1.1.148] | (GenBank) thyX; FAD-dependent thymidylate synthase (A)	FALSE	0.529	240	1.025e-68	YP_009276205.1	YP_009276205.1 ThyX-like thymidylate synthase [Gordonia phage Bachita]	FALSE	0.536	238	3.994e-71								Thymidylate synthase complementing protein [PF02511.18]			VOG00167	sp|Q05259|THYX_BPML5 Probable flavin-dependent thymidylate synthase; XhXr	Xh;Xr	0	1	2	FALSE	V
vOTU18	vOTU18_47		47	38307	38540	-1	E																											0	2	2	FALSE
vOTU18	vOTU18_48		48	38540	38701	-1	E																											0	2	2	FALSE
vOTU18	vOTU18_49		49	38701	39498	-1	C	stre:GZL_01370		stre:GZL_01370 no KO assigned | (GenBank) gp51 (A)	FALSE	0.411	182	4.41e-48	YP_009205090.1	YP_009205090.1 RDF protein [Mycobacterium phage Pari]	FALSE	0.392	171	2.253e-47											VOG00964	sp|O64245|VG54_BPMD2 Gene 54 protein; Xu	Xu	0	1	2	FALSE
vOTU18	vOTU18_50		50	39467	39919	-1	C	smk:Sinme_1386		smk:Sinme_1386 no KO assigned | (GenBank) hypothetical protein (A)	FALSE	0.333	74	8.61e-13																	VOG00043	sp|P03796|Y77_BPT7 Protein 7.7; Xu	Xu	0	1	2	FALSE
vOTU18	vOTU18_51		51	39928	40203	-1	E																											0	2	2	FALSE
vOTU18	vOTU18_52		52	40438	40716	-1	E																											0	2	2	FALSE
vOTU18	vOTU18_53		53	40716	41000	-1	E																											0	2	2	FALSE
vOTU18	vOTU18_54		54	40997	41167	-1	E																											0	2	2	FALSE
vOTU18	vOTU18_55		55	41164	41499	-1	E																											0	2	2	FALSE
vOTU18	vOTU18_56		56	41487	43325	-1	C	vg:26518218	K02335	vg:26518218 K02335 DNA polymerase I [EC:2.7.7.7] | (RefSeq) SEA_PEPE_42; Mycobacterium phage Pepe; DNA polymerase I (A)	FALSE	0.306	279	1.45e-76	YP_009032091.1	YP_009032091.1 DNA polymerase I [Mycobacterium phage Lamina13]	FALSE	0.303	275	2.495e-78								DNA polymerase family A [PF00476.23]; 3'-5' exonuclease [PF01612.23]			VOG00028	sp|O64235|DPOL_BPMD2 DNA polymerase; XhXr	Xh;Xr	0	1	2	FALSE	V
vOTU18	vOTU18_57		57	43322	43468	-1	E																											0	2	2	FALSE
vOTU18	vOTU18_58		58	43465	43728	-1	E																											0	2	2	FALSE
vOTU18	vOTU18_59		59	43725	45746	-1	C	fsy:FsymDg_0941		fsy:FsymDg_0941 no KO assigned | (GenBank) hypothetical protein (A)	FALSE	0.424	265	5.037e-71	YP_009016427.1	YP_009016427.1 hypothetical protein CL76_gp38 [Mycobacterium phage Larva]	FALSE	0.304	158	1.867e-39								AAA domain [PF13481.9]						0	2	2	FALSE
vOTU18	vOTU18_60		60	46131	46334	-1	E																											0	2	2	FALSE
vOTU18	vOTU18_61		61	46360	46749	-1	E																											0	2	2	FALSE
vOTU18	vOTU18_62		62	46752	47243	-1	E																											0	1	2	FALSE
vOTU18	vOTU18_63		63	47221	47733	-1	C	arh:AHiyo8_01590		arh:AHiyo8_01590 no KO assigned | (GenBank) hypothetical protein (A)	FALSE	0.519	121	1.513e-28														dATP/dGTP diphosphohydrolase, N-terminal [PF18909.3]						0	1	2	FALSE
vOTU18	vOTU18_64		64	47715	48068	-1	C	pds:CAY62_09910		pds:CAY62_09910 no KO assigned | (GenBank) capsular biosynthesis protein (A)	FALSE	0.357	63	2.38e-09																	VOG00630	sp|P32275|Y12F_BPT4 Uncharacterized 32.4 kDa protein in Gp30-rIII intergenic region; Xu	Xu	0	1	2	FALSE
vOTU18	vOTU18_65		65	48046	48288	-1	E																											0	2	2	FALSE
vOTU18	vOTU18_66		66	48345	48929	-1	E																											0	2	2	FALSE
vOTU18	vOTU18_67		67	48929	49273	-1	C	sna:Snas_4215		sna:Snas_4215 no KO assigned | (GenBank) hypothetical protein (A)	FALSE	0.419	70	5.302e-12																				0	1	2	FALSE
vOTU18	vOTU18_68		68	49273	49983	-1	E																											0	2	2	FALSE
vOTU18	vOTU18_69		69	50132	50485	-1	E																											0	2	2	FALSE
vOTU18	vOTU18_70		70	50487	51320	-1	C	samb:SAM23877_6127		samb:SAM23877_6127 no KO assigned | (GenBank) hypothetical protein (A)	FALSE	0.326	129	8.451e-30	YP_006907199.1	YP_006907199.1 hypothetical protein D281_gp23 [Streptomyces phage TG1]	FALSE	0.274	96	5.689e-22											VOG00936	REFSEQ hypothetical protein; Xu	Xu	0	1	2	FALSE
vOTU18	vOTU18_71		71	51505	51717	-1	E																											0	2	2	FALSE
vOTU18	vOTU18_72		72	51890	52615	-1	C	acts:ACWT_2719		acts:ACWT_2719 no KO assigned | (GenBank) hypothetical protein (A)	FALSE	0.389	161	2.108e-41														Glycosyl hydrolases family 16 [PF00722.24]	GH16; GH16_21; GH16_3; GH16_5; GH16_6; GH16_7; GH16_9	GH16 xyloglucan:xyloglucosyltransferase (EC 2.4.1.207); keratan-sulfate endo-1,4-beta-galactosidase (EC 3.2.1.103); endo-1,3-beta-glucanase / laminarinase (EC 3.2.1.39); endo-1,3(4)-beta-glucanase (EC 3.2.1.6); licheninase (EC 3.2.1.73); beta-agarase (EC 3.2.1.81); kappa;-carrageenase (EC 3.2.1.83); xyloglucanase (EC 3.2.1.151); endo-beta-1,3-galactanase (EC 3.2.1.181); [retaining] beta-porphyran…				0	2	2	FALSE	MKE
vOTU18	vOTU18_73		73	52625	53629	-1	A	svl:Strvi_4778		svl:Strvi_4778 no KO assigned | (GenBank) hypothetical protein (A)	TRUE	0.602	400	2.956e-122																	VOG01926	REFSEQ hypothetical protein; Xu	Xu	0	1	2	FALSE	F
vOTU18	vOTU18_74		74	54027	54434	-1	C	vg:23680244		vg:23680244 no KO assigned | (RefSeq) 77, PBI_SPARKY_77; Mycobacterium phage Sparky; hypothetical protein (A)	FALSE	0.401	93	1.395e-19	YP_009125456.1	YP_009125456.1 hypothetical protein VC74_gp49 [Mycobacterium phage Sparky]	FALSE	0.401	93	1.128e-22														0	1	2	FALSE	F
vOTU18	vOTU18_75		75	54436	55407	-1	C	dco:SAMEA4475696_1498		dco:SAMEA4475696_1498 no KO assigned | (GenBank) Beta-mannanase (A)	FALSE	0.314	141	1.649e-33																				0	2	2	FALSE	F
vOTU18	vOTU18_76		76	55491	55880	-1	E																											0	2	2	FALSE	F
vOTU18	vOTU18_77		77	55958	57427	-1	C	vg:29069036		vg:29069036 no KO assigned | (RefSeq) SEA_GARDANN_55; Mycobacterium phage Gardann; hypothetical protein (A)	FALSE	0.479	422	3.922e-127	YP_004538999.1	YP_004538999.1 Ro-like RNA binding protein [Mycobacterium phage Faith1]	FALSE	0.479	422	3.172e-130								Domain of unknown function (DUF2828) [PF11443.11]			VOG01533	sp|Q5UNY4|YL728_MIMIV Uncharacterized protein L728; Xu	Xu	0	1	4	FALSE	F
vOTU18	vOTU18_78		78	57440	57640	-1	C	vg:18565515		vg:18565515 no KO assigned | (RefSeq) 208, MOMOMIXON_208; Mycobacterium phage MoMoMixon; release factor 1 (A)	FALSE	0.549	72	1.302e-13	YP_003347848.1	YP_003347848.1 RF-1 peptide chain release factor [Mycobacterium phage ET08]	FALSE	0.539	70	3.758e-16														0	2	4	FALSE	F
vOTU18	vOTU18_79		79	57984	58181	-1	E																											0	2	5	FALSE	F
vOTU19	vOTU19_1		1	1	267	-1	E																											0	2	5	FALSE	F
vOTU19	vOTU19_2		2	264	434	-1	E																											0	2	4	FALSE	F
vOTU19	vOTU19_3		3	517	732	-1	E																											0	2	4	FALSE	F
vOTU19	vOTU19_4		4	729	887	-1	E																											0	2	4	FALSE	F
vOTU19	vOTU19_5		5	922	1140	-1	E																											0	2	4	FALSE	F
vOTU19	vOTU19_6		6	1137	1376	-1	E																											0	2	4	FALSE	F
vOTU19	vOTU19_7		7	1363	2238	-1	C	kpk:A593_03795		kpk:A593_03795 no KO assigned | (GenBank) phage replication protein O domain protein (A)	FALSE	0.43	72	7.9e-11																				0	2	4	FALSE	F
vOTU19	vOTU19_8		8	2693	2914	-1	E																											0	1	4	FALSE	F
vOTU19	vOTU19_9		9	2927	3157	-1	D																					HNH endonuclease [PF01844.26]; HNH endonuclease [PF14279.9]						1	1	2	FALSE	F
vOTU19	vOTU19_10		10	3154	3822	-1	E																											0	2	2	FALSE	F
vOTU19	vOTU19_11		11	3819	4259	-1	C	buj:BurJV3_1435		buj:BurJV3_1435 no KO assigned | (GenBank) hypothetical protein (A)	FALSE	0.519	141	5.95e-36																	VOG11096	REFSEQ hypothetical protein; Xu	Xu	0	2	2	FALSE	F
vOTU19	vOTU19_12		12	4256	5044	-1	E																											0	2	2	FALSE	F
vOTU19	vOTU19_13		13	5261	5527	-1	E																											0	2	2	FALSE
vOTU19	vOTU19_14		14	5515	6063	-1	E																											0	1	2	FALSE
vOTU19	vOTU19_15		15	6660	7745	1	C	psl:Psta_4438		psl:Psta_4438 no KO assigned | (GenBank) phage/plasmid-related protein TIGR03299 (A)	FALSE	0.249	110	1.027e-22	YP_009032316.1	YP_009032316.1 hypothetical protein FH38_gp90 [Mycobacterium phage Hosp]	FALSE	0.229	101	1.05e-22								Domain of unknown function (DUF932) [PF06067.14]			VOG00622	sp|P52132|YFJQ_ECOLI UPF0380 protein YfjQ; Xu	Xu	0	1	2	FALSE
vOTU19	vOTU19_16		16	7742	7996	1	E																											0	2	2	FALSE
vOTU19	vOTU19_17		17	7993	8103	1	E																											0	2	2	FALSE
vOTU19	vOTU19_18		18	8100	8267	1	E																											0	2	2	FALSE
vOTU19	vOTU19_19		19	8277	8462	1	E																											0	2	2	FALSE
vOTU19	vOTU19_20		20	8603	8800	1	E																											0	2	2	FALSE
vOTU19	vOTU19_21		21	8941	9126	1	E																											0	2	2	FALSE
vOTU19	vOTU19_22		22	9123	9338	1	E																											0	2	2	FALSE
vOTU19	vOTU19_23		23	9335	9634	1	E																											0	2	2	FALSE
vOTU19	vOTU19_24		24	9631	9849	1	E																											0	2	2	FALSE
vOTU19	vOTU19_25		25	9988	10233	1	E																											0	2	2	FALSE
vOTU19	vOTU19_26		26	10238	11173	1	D																					Family of unknown function (DUF6551) [PF20188.1]; DNA-sulfur modification-associated [PF14072.9]						0	2	2	FALSE
vOTU19	vOTU19_27		27	11170	11787	1	C	obt:OPIT5_06125		obt:OPIT5_06125 no KO assigned | (GenBank) DNA methyltransferase (A)	FALSE	0.648	220	3.22e-62	YP_010358373.1	YP_010358373.1 N6-adenine methyltransferase [Halorubrum virus HRTV-28]	FALSE	0.556	182	3.438e-52								MT-A70 [PF05063.17]			VOG01412	sp|P43641|MTMU_MYCSP Type II methyltransferase M.MunI; XhXp	Xh;Xp	0	1	2	FALSE
vOTU19	vOTU19_28		28	11784	11984	1	E																											0	2	2	FALSE
vOTU19	vOTU19_29		29	11986	12669	-1	E																											0	2	2	FALSE
vOTU19	vOTU19_30		30	12639	12932	-1	E																											0	2	2	FALSE
vOTU19	vOTU19_31		31	12929	13414	-1	C	chj:NCTC10426_01013	K01185	chj:NCTC10426_01013 K01185 lysozyme [EC:3.2.1.17] | (GenBank) Phage-related lysozyme (muraminidase) (A)	FALSE	0.529	157	2.756e-41	NP_059622.1	NP_059622.1 lysozyme [Salmonella phage P22]	FALSE	0.37	97	1.322e-23								Phage lysozyme [PF00959.22]	GH24	GH24 lysozyme (EC 3.2.1.17)				0	1	2	FALSE	A
vOTU19	vOTU19_32		32	13411	14145	-1	E																											0	2	2	FALSE
vOTU19	vOTU19_33		33	14142	14438	-1	E																											0	2	2	FALSE
vOTU19	vOTU19_34		34	14435	14692	-1	E																											0	2	2	FALSE
vOTU19	vOTU19_35		35	14694	21419	-1	C	bav:BAV0432		bav:BAV0432 no KO assigned | (GenBank) phage-related protein (A)	FALSE	0.198	138	6.742e-29																				0	1	2	FALSE
vOTU19	vOTU19_36		36	21430	22515	-1	E																											0	2	2	FALSE
vOTU19	vOTU19_37		37	22512	23024	-1	E																											0	2	2	FALSE
vOTU19	vOTU19_38		38	23024	23479	-1	E																											0	2	2	FALSE
vOTU19	vOTU19_39		39	23482	23976	-1	E																											0	2	2	FALSE
vOTU19	vOTU19_40		40	23973	24401	-1	E																											0	2	2	FALSE
vOTU19	vOTU19_41	phoD	41	24403	28419	-1	C	spar:SPRG_08211		spar:SPRG_08211 no KO assigned | (RefSeq) hypothetical protein (A)	FALSE	0.338	207	2.587e-50	YP_009225838.1	YP_009225838.1 hydrolase [Streptomyces phage Jay2Jay]	FALSE	0.335	162	7.453e-40								PhoD-like phosphatase [PF09423.13]			VOG26424	REFSEQ hydrolase; Xu	Xu	0	2	2	FALSE
vOTU19	vOTU19_42		42	28429	29067	-1	E																											0	2	2	FALSE
vOTU19	vOTU19_43		43	29071	29373	-1	E																											0	1	2	FALSE
vOTU19	vOTU19_44		44	29383	29730	-1	E																											0	2	2	FALSE
vOTU19	vOTU19_45		45	29720	30115	-1	E																											0	2	2	FALSE
vOTU19	vOTU19_46		46	30112	30594	-1	E																											0	2	2	FALSE
vOTU19	vOTU19_47		47	30596	30820	-1	E																											0	2	2	FALSE
vOTU19	vOTU19_48		48	30903	32255	-1	C	vg:40069826		vg:40069826 no KO assigned | (RefSeq) 17, FDG92_gp16; Arthrobacter phage Jasmine; capsid protein (A)	FALSE	0.217	105	2.179e-20																	VOG21170	REFSEQ capsid protein; Xu	Xu	0	1	2	FALSE
vOTU19	vOTU19_49		49	32278	33369	-1	E																											0	2	2	FALSE
vOTU19	vOTU19_50		50	33366	35672	-1	C	dmt:DESME_08930		dmt:DESME_08930 no KO assigned | (GenBank) hypothetical protein (A)	FALSE	0.203	121	9.228e-25																				0	0	2	FALSE
vOTU19	vOTU19_51		51	35707	35904	-1	E																											0	2	1	FALSE
vOTU19	vOTU19_52		52	35901	36266	-1	E																											0	2	1	FALSE
vOTU19	vOTU19_53		53	36263	36610	-1	E																											0	2	1	FALSE
vOTU19	vOTU19_54		54	36611	36826	-1	E																											0	2	1	FALSE
vOTU19	vOTU19_55		55	36861	37094	-1	E																											0	2	1	FALSE
vOTU19	vOTU19_56		56	37094	38050	-1	E																											0	2	1	FALSE
vOTU19	vOTU19_57		57	38051	39277	-1	E																											0	1	1	FALSE
vOTU19	vOTU19_58		58	39321	39605	-1	E																											0	2	1	FALSE
vOTU19	vOTU19_59		59	39615	39980	-1	E																											0	2	1	FALSE	F
vOTU19	vOTU19_60		60	39977	40228	-1	E																											0	2	1	FALSE	F
vOTU19	vOTU19_61		61	40225	40377	-1	E																											0	2	1	FALSE	F
vOTU19	vOTU19_62		62	40374	40712	-1	C	amih:CO731_04906		amih:CO731_04906 no KO assigned | (GenBank) hypothetical protein (A)	FALSE	0.638	102	3.726e-23																				0	2	1	FALSE	F
vOTU19	vOTU19_63		63	40709	42319	-1	E																											0	0	4	FALSE	F
vOTU19	vOTU19_64		64	42316	42495	-1	E																											0	2	4	FALSE	F
vOTU19	vOTU19_65		65	42492	42980	-1	E																											0	2	4	FALSE	F
vOTU19	vOTU19_66		66	42977	43267	-1	E																											0	2	4	FALSE	F
vOTU19	vOTU19_67		67	43454	44110	-1	C	ica:Intca_0087		ica:Intca_0087 no KO assigned | (GenBank) von Willebrand factor type A (A)	FALSE	0.415	148	2.75e-37	YP_009225827.1	YP_009225827.1 hypothetical protein AXJ18_gp174 [Streptomyces phage Jay2Jay]	FALSE	0.351	115	5.557e-29											VOG01926	REFSEQ hypothetical protein; Xu	Xu	0	2	4	FALSE	F
vOTU19	vOTU19_68		68	44126	44383	-1	E																											0	2	4	FALSE	F
vOTU19	vOTU19_69		69	44782	44973	-1	E																											0	2	5	FALSE	F
vOTU20	vOTU20_1		1	1	858	1	A	psim:KR76_15180		psim:KR76_15180 no KO assigned | (GenBank) phage protein, large terminase (A)	TRUE	0.648	366	1.444e-111	YP_010052534.1	YP_010052534.1 terminase large subunit [Xanthomonas phage XPV1]	FALSE	0.311	104	1.563e-24								Terminase RNaseH-like domain [PF17289.5]						0	0	5	FALSE	F
vOTU20	vOTU20_2		2	875	2515	1	A	xce:Xcel_0541		xce:Xcel_0541 no KO assigned | (GenBank) hypothetical protein (A)	TRUE	0.556	529	5.101e-163																	VOG23558	REFSEQ portal protein; Xu	Xu	0	1	1	FALSE	F
vOTU20	vOTU20_3		3	2518	2757	1	E																											0	2	1	FALSE	F
vOTU20	vOTU20_4		4	2761	3813	1	C	xya:ET471_08105		xya:ET471_08105 no KO assigned | (GenBank) hypothetical protein (A)	FALSE	0.447	282	2.419e-81														Phage Mu protein F like protein [PF04233.17]			VOG01185	REFSEQ capsid maturation protease; Xu	Xu	0	0	1	FALSE	F
vOTU20	vOTU20_5		5	3810	4016	-1	E																											0	2	1	FALSE	F
vOTU20	vOTU20_6		6	4078	4455	1	E																											0	2	1	FALSE	F
vOTU20	vOTU20_7		7	4472	6262	1	C	xya:ET471_08090		xya:ET471_08090 no KO assigned | (GenBank) hypothetical protein (A)	FALSE	0.302	245	3.209e-65																	VOG02189	REFSEQ hypothetical protein; Xu	Xu	0	1	1	FALSE	F
vOTU20	vOTU20_8		8	6266	6619	1	E																											0	2	1	FALSE
vOTU20	vOTU20_9		9	6633	7841	1	C	xya:ET471_08080		xya:ET471_08080 no KO assigned | (GenBank) hypothetical protein (A)	FALSE	0.424	261	2.521e-73							MER0253184	S14	MER0253184 - family S14 unassigned peptidases (Cupriavidus necator) [S14.UPW]#S14#{peptidase unit: 217-678}~source YP_004685026~	FALSE	0.217	81	9.56e-15				VOG24275	REFSEQ hypothetical protein; Xu	Xu	0	1	1	FALSE	P
vOTU20	vOTU20_10	phoD	10	8153	10369	1	C	vg:26796850		vg:26796850 no KO assigned | (RefSeq) 121, PBI_JAY2JAY_121; Streptomyces phage Jay2Jay; hydrolase (A)	FALSE	0.43	301	1.786e-82	YP_009225838.1	YP_009225838.1 hydrolase [Streptomyces phage Jay2Jay]	FALSE	0.43	301	1.445e-85								PhoD-like phosphatase [PF09423.13]; PhoD-like phosphatase, N-terminal domain [PF16655.8]			VOG26424	REFSEQ hydrolase; Xu	Xu	0	1	1	FALSE
vOTU20	vOTU20_11		11	10418	11059	1	C	dsu:Dsui_0206		dsu:Dsui_0206 no KO assigned | (GenBank) phage conserved hypothetical protein (A)	FALSE	0.519	63	3.624e-08																				0	1	1	FALSE
vOTU20	vOTU20_12		12	11076	12089	1	C	alo:CRK59091	K59091	alo:CRK59091 no KO assigned | (GenBank) Flagellar hook-length control protein FliK (A)	FALSE	0.337	98	9.42e-19														Domain of unknown function (DUF4082) [PF13313.9]						0	2	1	FALSE
vOTU20	vOTU20_13		13	12086	12760	1	C	psim:KR76_15230		psim:KR76_15230 no KO assigned | (GenBank) hypothetical protein (A)	FALSE	0.389	83	8.475e-15																	VOG07661	REFSEQ hypothetical protein; Xu	Xu	0	1	1	FALSE
vOTU20	vOTU20_14		14	12760	13179	1	D																					Family of unknown function (DUF6093) [PF19586.2]						0	2	1	FALSE
vOTU20	vOTU20_15		15	13181	13519	1	C	xce:Xcel_0532		xce:Xcel_0532 no KO assigned | (GenBank) phage protein, HK97 gp10 family (A)	FALSE	0.497	91	1.9e-19														Bacteriophage HK97-gp10, putative tail-component [PF04883.15]			VOG00235	REFSEQ HK97 gp10 family protein; Xu	Xu	0	0	1	FALSE
vOTU20	vOTU20_16		16	13516	13953	1	C	scb:SCAB_61171		scb:SCAB_61171 no KO assigned | (GenBank) hypothetical protein (A)	FALSE	0.307	65	9.641e-10																				0	2	1	FALSE
vOTU20	vOTU20_17		17	14025	14354	1	C	scb:SCAB_61181		scb:SCAB_61181 no KO assigned | (GenBank) hypothetical protein (A)	FALSE	0.383	74	1.342e-13																	VOG22733	REFSEQ gp31; Xu	Xu	0	1	1	FALSE
vOTU20	vOTU20_18		18	14361	14612	1	E																											0	2	1	FALSE
vOTU20	vOTU20_19		19	14616	15101	1	C	scb:SCAB_61191		scb:SCAB_61191 no KO assigned | (GenBank) hypothetical protein (A)	FALSE	0.438	128	2.68e-31																	VOG00756	REFSEQ major tail protein; Xu	Xu	0	2	1	FALSE
vOTU20	vOTU20_20		20	15102	15698	1	C	actn:L083_0372		actn:L083_0372 no KO assigned | (GenBank) hypothetical protein (A)	FALSE	0.343	98	1.696e-20																	VOG00540	REFSEQ tail assembly chaperone; Xu	Xu	0	2	1	FALSE
vOTU20	vOTU20_21		21	15731	15991	1	E																											0	2	1	FALSE
vOTU20	vOTU20_22		22	16010	20923	1	C	actn:L083_0374		actn:L083_0374 no KO assigned | (GenBank) phage tail tape measure protein, TP901 family (A)	FALSE	0.465	361	4.92e-97	YP_010082359.1	YP_010082359.1 tail tape measure protein [Paenibacillus phage Scottie]	FALSE	0.31	169	7.443e-42	MER0722314	C40	MER0722314 - family C40 unassigned peptidases (Modestobacter sp. KNN45-2b) [C40.UPW]#C40#{peptidase unit: 340-465}~source A0A098Y5X4~	FALSE	0.401	85	1.253e-14	Phage-related minor tail protein [PF10145.12]; NlpC/P60 family [PF00877.22]			VOG00374	sp|O64314|TMP_BPP2 Probable tape measure protein; Xs	Xs	0	0	1	FALSE	VP
vOTU20	vOTU20_23		23	20972	21844	1	C	stri:C7M71_012025		stri:C7M71_012025 no KO assigned | (GenBank) phage tail protein (A)	FALSE	0.341	72	7.789e-11														Phage tail protein [PF05709.14]			VOG28579	sp|O64221|VG27_BPMD2 Minor tail protein Gp27; Xu	Xu	0	0	1	FALSE
vOTU20	vOTU20_24		24	21855	22904	1	E																											0	1	1	FALSE
vOTU20	vOTU20_25		25	22908	24074	1	C	aoi:AORI_6469		aoi:AORI_6469 no KO assigned | (GenBank) hypothetical protein (A)	FALSE	0.265	137	2.337e-31																	VOG00599	REFSEQ minor tail protein; Xu	Xu	0	0	2	FALSE
vOTU20	vOTU20_26		26	24071	24568	1	E																											0	2	2	FALSE
vOTU20	vOTU20_27		27	24617	24808	-1	E																											0	2	2	FALSE
vOTU20	vOTU20_28		28	24867	25322	-1	C	amyc:CU254_11150		amyc:CU254_11150 no KO assigned | (GenBank) hypothetical protein (A)	FALSE	0.454	63	5.541e-09														Family of unknown function (DUF6221) [PF19730.2]			VOG08759	REFSEQ hypothetical protein; Xu	Xu	0	2	2	FALSE
vOTU20	vOTU20_29		29	25348	25659	-1	E																											0	2	2	FALSE
vOTU20	vOTU20_30		30	25694	26281	1	E																											0	2	2	FALSE	F
vOTU20	vOTU20_31		31	26294	26587	1	E																											0	2	2	FALSE	F
vOTU20	vOTU20_32		32	26622	26978	1	E																											0	2	2	FALSE	F
vOTU20	vOTU20_33		33	26959	27168	1	E																											0	2	2	FALSE	F
vOTU20	vOTU20_34		34	27155	27319	1	E																											0	2	2	FALSE	F
vOTU20	vOTU20_35		35	27300	27725	1	E																											0	2	2	FALSE	F
vOTU20	vOTU20_36		36	27739	27882	1	E																											0	2	2	FALSE	F
vOTU20	vOTU20_37		37	27882	28772	1	C	stsi:A4E84_29705		stsi:A4E84_29705 no KO assigned | (GenBank) hypothetical protein (A)	FALSE	0.427	167	1.834e-42																	VOG27357	REFSEQ hypothetical protein; Xu	Xu	0	1	4	FALSE	F
vOTU20	vOTU20_38		38	28907	29596	1	C	mph:MLP_45340		mph:MLP_45340 no KO assigned | (GenBank) hypothetical protein (A)	FALSE	0.514	210	2.305e-58							MER0252952	C01X	MER0252952 - family C1 unassigned peptidases (Microlunatus phosphovorus) [C01.UPW]#C01X#{peptidase unit: 37-219}~source YP_004574951~	FALSE	0.522	174	1.704e-47	Papain family cysteine protease [PF00112.26]			VOG01829	sp|Q8QLK1|CATV_NPVMC Viral cathepsin; Xh	Xh	0	2	4	FALSE	F
vOTU20	vOTU20_39		39	29682	29954	1	E																											0	2	4	FALSE	F
vOTU20	vOTU20_40		40	29947	30120	1	E																											0	2	4	FALSE	F
vOTU20	vOTU20_41		41	30240	30431	1	E																											0	2	4	FALSE	F
vOTU20	vOTU20_42		42	30534	30908	1	C	noa:BKM31_04555		noa:BKM31_04555 no KO assigned | (GenBank) hypothetical protein (A)	FALSE	0.41	81	1.576e-15																	VOG01806	REFSEQ hypothetical protein; Xu	Xu	0	2	5	FALSE	F
vOTU21	vOTU21_1		1	1	375	-1	E																											0	2	5	FALSE	F
vOTU21	vOTU21_2		2	393	614	-1	E																											0	2	4	FALSE	F
vOTU21	vOTU21_3		3	669	899	-1	E																											0	2	4	FALSE	F
vOTU21	vOTU21_4		4	1024	1314	-1	E																											0	2	4	FALSE	F
vOTU21	vOTU21_5		5	1319	1546	-1	E																											0	2	4	FALSE	F
vOTU21	vOTU21_6		6	1691	2137	-1	E																											0	2	4	FALSE	F
vOTU21	vOTU21_7		7	2275	2520	-1	E																											0	2	4	FALSE	F
vOTU21	vOTU21_8		8	2761	3675	-1	D																					Metal binding domain of Ada [PF02805.19]						0	2	4	FALSE	F
vOTU21	vOTU21_9		9	3662	4168	-1	E																											0	2	4	FALSE	F
vOTU21	vOTU21_10		10	4161	4472	-1	E																											0	2	4	FALSE	F
vOTU21	vOTU21_11		11	4475	7960	-1	C	nml:Namu_4457		nml:Namu_4457 no KO assigned | (GenBank) PKD domain containing protein (A)	FALSE	0.336	124	3.948e-25																				0	2	4	FALSE	F
vOTU21	vOTU21_12		12	7965	8315	-1	E																											0	2	4	FALSE
vOTU21	vOTU21_13		13	8312	8974	-1	E																											0	2	4	FALSE
vOTU21	vOTU21_14		14	8975	9274	-1	E																											0	2	4	FALSE
vOTU21	vOTU21_15		15	9274	9648	-1	C	fal:FRAAL2668		fal:FRAAL2668 no KO assigned | (GenBank) hypothetical protein (A)	FALSE	0.375	61	1.48e-08																				0	0	4	FALSE
vOTU21	vOTU21_16		16	9788	11140	-1	D																					Procyclic acidic repetitive protein (PARP) [PF05887.14]						0	2	1	FALSE
vOTU21	vOTU21_17		17	11115	11834	-1	C	mxa:MXAN_0987	K01447	mxa:MXAN_0987 K01447 N-acetylmuramoyl-L-alanine amidase [EC:3.5.1.28] | (GenBank) N-acetylmuramoyl-L-alanine amidase, family 2 (A)	FALSE	0.451	125	4.209e-29														N-acetylmuramoyl-L-alanine amidase [PF01510.28]						0	2	1	FALSE
vOTU21	vOTU21_18		18	11831	12259	-1	E																											0	2	1	FALSE
vOTU21	vOTU21_19		19	12261	12758	-1	E																											0	2	1	FALSE
vOTU21	vOTU21_20		20	12736	13440	-1	E																											0	2	1	FALSE
vOTU21	vOTU21_21	phoD	21	13475	14956	-1	C	cwo:Cwoe_1748		cwo:Cwoe_1748 no KO assigned | (GenBank) LamG domain protein jellyroll fold domain protein (A)	FALSE	0.337	194	2.116e-49	YP_009225838.1	YP_009225838.1 hydrolase [Streptomyces phage Jay2Jay]	FALSE	0.281	142	2.642e-35								PhoD-like phosphatase [PF09423.13]; PhoD-like phosphatase, N-terminal domain [PF16655.8]			VOG26424	REFSEQ hydrolase; Xu	Xu	0	2	1	FALSE
vOTU21	vOTU21_22		22	14956	15852	-1	E																											0	2	1	FALSE	F
vOTU21	vOTU21_23		23	15856	16173	-1	E																											0	2	1	FALSE	F
vOTU21	vOTU21_24		24	16173	16496	-1	E																											0	2	1	FALSE	F
vOTU21	vOTU21_25		25	16496	19921	-1	C	mxa:MXAN_2170		mxa:MXAN_2170 no KO assigned | (GenBank) fibronectin type III domain protein (A)	FALSE	0.264	140	3.534e-30																				0	0	4	FALSE	F
vOTU21	vOTU21_26		26	19918	20169	-1	E																											0	2	5	FALSE	F
vOTU22	vOTU22_1		1	1	429	-1	E																											0	2	5	FALSE	F
vOTU22	vOTU22_2		2	419	664	-1	E																											0	2	4	FALSE	F
vOTU22	vOTU22_3		3	654	1055	-1	C	nfa:NFA_39690		nfa:NFA_39690 no KO assigned | (GenBank) hypothetical protein (A)	FALSE	0.462	78	2.775e-14																				0	2	4	FALSE	F
vOTU22	vOTU22_4		4	1048	1359	-1	E																											0	2	4	FALSE	F
vOTU22	vOTU22_5		5	1352	1825	-1	E																											0	2	4	FALSE	F
vOTU22	vOTU22_6		6	1822	2301	-1	C	kal:KALB_4988		kal:KALB_4988 no KO assigned | (GenBank) hypothetical protein (A)	FALSE	0.543	93	4.783e-19																				0	2	4	FALSE	F
vOTU22	vOTU22_7		7	2335	2655	-1	E																											0	2	4	FALSE	F
vOTU22	vOTU22_8		8	2652	3998	-1	C	sgb:WQO_17375	K02314	sgb:WQO_17375 K02314 replicative DNA helicase [EC:3.6.4.12] | (GenBank) replicative DNA helicase (A)	FALSE	0.419	317	1.062e-91	YP_009205536.1	YP_009205536.1 DnaB-like dsDNA helicase [Mycobacterium phage Archie]	FALSE	0.273	164	8.309e-43								DnaB-like helicase C terminal domain [PF03796.18]; DnaB-like helicase N terminal domain [PF00772.24]; AAA domain [PF13481.9]; KaiC [PF06745.16]			VOG00150	sp|P04530|HELIC_BPT4 DnaB-like replicative helicase; XhXr	Xh;Xr	0	1	4	FALSE	VF
vOTU22	vOTU22_9		9	3995	4639	-1	C	salu:DC74_6038	K02315	salu:DC74_6038 K02315 DNA replication protein DnaC | (GenBank) DNA replication protein DnaC (A)	FALSE	0.383	141	6.65e-35	YP_003347440.1	YP_003347440.1 DnaC-like protein [Streptococcus phage Abc2]	FALSE	0.318	65	3.606e-12								IstB-like ATP binding protein [PF01695.20]; Bacterial dnaA protein [PF00308.21]			VOG01492	sp|P15026|ISTB_PSEAI Insertion sequence IS21 putative ATP-binding protein; Xh	Xh	0	1	2	FALSE	F
vOTU22	vOTU22_10		10	4621	5832	-1	C	srw:TUE45_06476		srw:TUE45_06476 no KO assigned | (GenBank) hypothetical protein (A)	FALSE	0.533	132	1.18e-29	YP_009292448.1	YP_009292448.1 HTH DNA binding protein [Gordonia phage Eyre]	FALSE	0.314	97	2.617e-21											VOG07075	REFSEQ hypothetical protein; Xu	Xu	0	1	2	FALSE	F
vOTU22	vOTU22_11		11	6068	6358	-1	E																											0	2	2	FALSE
vOTU22	vOTU22_12		12	6355	6513	-1	E																											0	2	2	FALSE
vOTU22	vOTU22_13		13	6510	6914	-1	C	ngv:CDO52_00865		ngv:CDO52_00865 no KO assigned | (GenBank) hypothetical protein (A)	FALSE	0.461	111	4.903e-26	YP_009012071.1	YP_009012071.1 hypothetical protein CM09_gp172 [Mycobacterium phage Courthouse]	FALSE	0.486	61	9.031e-12														0	1	2	FALSE
vOTU22	vOTU22_14		14	6911	7303	-1	E																											0	2	2	FALSE
vOTU22	vOTU22_15		15	7300	7545	-1	E																											0	2	2	FALSE
vOTU22	vOTU22_16		16	7538	7888	-1	C	acti:UA75_30920		acti:UA75_30920 no KO assigned | (GenBank) hypothetical protein (A)	FALSE	0.432	83	1.25e-16	YP_009018939.1	YP_009018939.1 HNH endonuclease domain protein [Mycobacterium phage GUmbie]	FALSE	0.454	74	1.442e-16								HNH endonuclease [PF01844.26]						1	1	2	FALSE
vOTU22	vOTU22_17		17	7888	8052	-1	E																											0	2	2	FALSE
vOTU22	vOTU22_18		18	8088	8447	-1	C	arn:CGK93_14010		arn:CGK93_14010 no KO assigned | (GenBank) hypothetical protein (A)	FALSE	0.637	151	6.631e-40	YP_009202450.1	YP_009202450.1 hypothetical protein AVU99_gp116 [Mycobacterium phage Lolly9]	FALSE	0.41	85	3.237e-20											VOG00723	REFSEQ hypothetical protein; Xu	Xu	0	1	2	FALSE
vOTU22	vOTU22_19		19	8437	8913	-1	E																											0	2	2	FALSE
vOTU22	vOTU22_20		20	8910	9824	-1	C	svt:SVTN_04850		svt:SVTN_04850 no KO assigned | (GenBank) hypothetical protein (A)	FALSE	0.585	333	1.346e-99	YP_004123890.1	YP_004123890.1 AAA-ATPase [Mycobacterium phage Wee]	FALSE	0.554	319	6.532e-98								AAA domain [PF13479.9]			VOG08261	REFSEQ AAA family ATPase; Xu	Xu	0	1	2	FALSE
vOTU22	vOTU22_21		21	9821	10000	-1	E																											0	2	2	FALSE
vOTU22	vOTU22_22		22	10055	10453	-1	E																											0	2	2	FALSE
vOTU22	vOTU22_23		23	10450	10632	-1	E																											0	2	2	FALSE
vOTU22	vOTU22_24		24	10629	10838	-1	E																											0	2	2	FALSE
vOTU22	vOTU22_25		25	10835	11098	-1	E																											0	2	2	FALSE
vOTU22	vOTU22_26		26	11095	11496	-1	E																											0	2	2	FALSE
vOTU22	vOTU22_27		27	11493	12002	-1	E																											0	2	2	FALSE
vOTU22	vOTU22_28		28	11999	12295	-1	E																											0	2	2	FALSE
vOTU22	vOTU22_29		29	12888	13133	-1	E																											0	2	2	FALSE
vOTU22	vOTU22_30		30	13130	13372	-1	E																											0	2	2	FALSE
vOTU22	vOTU22_31		31	13583	14059	1	E																											0	2	2	FALSE
vOTU22	vOTU22_32		32	14198	14668	1	E																											0	2	2	FALSE
vOTU22	vOTU22_33		33	14668	16248	1	C	amn:RAM_01790		amn:RAM_01790 no KO assigned | (GenBank) integrase/recombinase (A)	FALSE	0.351	284	2.258e-79	YP_009150909.1	YP_009150909.1 tyrosine integrase [Mycobacterium phage Fionnbharth]	FALSE	0.217	126	8.468e-30								Phage integrase family [PF00589.25]; Phage integrase, N-terminal SAM-like domain [PF14659.9]			VOG00012	sp|P22877|INTR_SACER Integrase; XhXr	Xh;Xr	0	1	2	FALSE	V
vOTU22	vOTU22_34		34	16954	17526	-1	D																					Transcription factor WhiB [PF02467.19]						0	1	2	FALSE
vOTU22	vOTU22_35		35	17523	17840	-1	E																											0	2	2	FALSE
vOTU22	vOTU22_36		36	17837	18136	-1	E																											0	2	2	FALSE
vOTU22	vOTU22_37		37	18406	19239	1	C	sna:Snas_4751		sna:Snas_4751 no KO assigned | (GenBank) helix-turn-helix domain protein (A)	FALSE	0.289	115	5.532e-25														Domain of unknown function (DUF5753) [PF19054.3]; Helix-turn-helix domain [PF13560.9]						0	2	2	FALSE
vOTU22	vOTU22_38		38	19236	19430	1	D																					Domain of unknown function (DUF397) [PF04149.15]						0	2	2	FALSE
vOTU22	vOTU22_39		39	19570	20196	-1	E																											0	2	2	FALSE
vOTU22	vOTU22_40		40	20346	21404	1	C	ami:Amir_0900		ami:Amir_0900 no KO assigned | (GenBank) Radical SAM domain protein (A)	FALSE	0.403	231	1.562e-63														Radical SAM superfamily [PF04055.24]; 4Fe-4S single cluster domain [PF13394.9]; 4Fe-4S single cluster domain [PF13353.9]; Iron-sulfur cluster-binding domain [PF13186.9]						0	2	2	FALSE
vOTU22	vOTU22_41		41	21612	21812	-1	E																											0	2	2	FALSE
vOTU22	vOTU22_42		42	21902	22249	1	E																											0	2	2	FALSE
vOTU22	vOTU22_43		43	22246	23709	1	C	salf:SMD44_p10165		salf:SMD44_p10165 no KO assigned | (GenBank) hypothetical protein (A)	FALSE	0.31	77	1.682e-11																				0	2	2	FALSE
vOTU22	vOTU22_44		44	23673	24956	1	A	salf:SMD44_p10164		salf:SMD44_p10164 no KO assigned | (GenBank) phosphoadenosine phosphosulfate reductase (A)	TRUE	0.703	562	1.671e-176	YP_009124845.1	YP_009124845.1 PAPS reductase [Mycobacterium phage Gaia]	FALSE	0.389	276	4.834e-81								Domain of unknown function (DUF3440) [PF11922.11]; Phosphoadenosine phosphosulfate reductase family [PF01507.22]			VOG00248	sp|P03766|Y290_LAMBD Uncharacterized nin region protein ORF290; Xu	Xu	0	1	2	FALSE
vOTU22	vOTU22_45		45	24943	25323	1	C	salf:SMD44_p10168		salf:SMD44_p10168 no KO assigned | (GenBank) hypothetical protein (A)	FALSE	0.357	75	1.925e-13																				0	2	2	FALSE
vOTU22	vOTU22_46		46	25320	26018	1	C	salf:SMD44_p10163		salf:SMD44_p10163 no KO assigned | (GenBank) hypothetical protein (A)	FALSE	0.541	242	1.649e-69	YP_009124846.1	YP_009124846.1 ectoine synthase/ParB multidomain protein [Mycobacterium phage Gaia]	FALSE	0.548	179	6.678e-51								ParB/Sulfiredoxin domain [PF02195.21]			VOG00227	REFSEQ ParB-like nuclease domain protein; Xu	Xu	0	1	2	FALSE
vOTU22	vOTU22_47		47	26034	26372	1	E																											0	2	2	FALSE
vOTU22	vOTU22_48		48	26369	26617	1	E																											0	2	2	FALSE
vOTU22	vOTU22_49		49	26634	26978	1	E																											0	2	2	FALSE
vOTU22	vOTU22_50		50	27318	28169	-1	C	stsi:A4E84_29860		stsi:A4E84_29860 no KO assigned | (GenBank) hypothetical protein (A)	FALSE	0.359	101	2.105e-20																				0	2	2	FALSE
vOTU22	vOTU22_51		51	28816	28998	-1	E																											0	2	2	FALSE
vOTU22	vOTU22_52		52	29022	29582	-1	D																					Collagen triple helix repeat (20 copies) [PF01391.21]						0	1	2	FALSE
vOTU22	vOTU22_53		53	29579	29923	-1	E																											0	2	2	FALSE
vOTU22	vOTU22_54		54	29924	30814	-1	C	saq:Sare_4582		saq:Sare_4582 no KO assigned | (GenBank) hypothetical protein (A)	FALSE	0.663	224	2.969e-62																				0	2	2	FALSE
vOTU22	vOTU22_55		55	30868	31935	-1	C	vg:40070733		vg:40070733 no KO assigned | (RefSeq) FDG96_gp30; Bacillus phage Mgbh1; hypothetical protein (A)	FALSE	0.334	76	1.632e-11																				0	0	2	FALSE
vOTU22	vOTU22_56	phoD	56	31935	34349	-1	A	sna:Snas_4485	K01113	sna:Snas_4485 K01113 alkaline phosphatase D [EC:3.1.3.1] | (GenBank) Phosphodiesterase/alkaline phosphatase D-like protein (A)	TRUE	0.5	379	8.177e-108	YP_009225838.1	YP_009225838.1 hydrolase [Streptomyces phage Jay2Jay]	FALSE	0.259	148	4.798e-36								PhoD-like phosphatase [PF09423.13]			VOG26424	REFSEQ hydrolase; Xu	Xu	0	0	1	FALSE	MKE
vOTU22	vOTU22_57		57	34349	35665	-1	C	mtua:CSH63_27470		mtua:CSH63_27470 no KO assigned | (GenBank) hypothetical protein (A)	FALSE	0.357	255	1.676e-70	YP_010052516.1	YP_010052516.1 hypothetical protein KEM12_gp35 [Xanthomonas phage XPV1]	FALSE	0.229	63	2.678e-10											VOG13903	REFSEQ minor tail protein; Xu	Xu	0	0	1	FALSE
vOTU22	vOTU22_58		58	35667	36524	-1	C	mtua:CSH63_27465		mtua:CSH63_27465 no KO assigned | (GenBank) hypothetical protein (A)	FALSE	0.463	240	6.977e-68														Phage tail protein [PF05709.14]			VOG28579	sp|O64221|VG27_BPMD2 Minor tail protein Gp27; Xu	Xu	0	1	1	FALSE
vOTU22	vOTU22_59		59	36528	39158	-1	A	ngv:CDO52_12990		ngv:CDO52_12990 no KO assigned | (GenBank) phage tail tape measure protein (A)	TRUE	0.325	432	8.813e-125	YP_009150887.1	YP_009150887.1 tape measure protein [Mycobacterium phage Fionnbharth]	FALSE	0.466	64	2.618e-10								Phage-related minor tail protein [PF10145.12]			VOG01232	REFSEQ hypothetical protein; Xu	Xu	0	0	1	FALSE
vOTU22	vOTU22_60		60	39442	39975	-1	C	noa:BKM31_44785		noa:BKM31_44785 no KO assigned | (GenBank) hypothetical protein (A)	FALSE	0.352	98	8.32e-21																				0	2	1	FALSE
vOTU22	vOTU22_61		61	39972	40469	-1	C	noa:BKM31_44780		noa:BKM31_44780 no KO assigned | (GenBank) hypothetical protein (A)	FALSE	0.411	120	1.702e-28																				0	2	1	FALSE
vOTU22	vOTU22_62		62	40469	40639	-1	E																											0	2	1	FALSE
vOTU22	vOTU22_63		63	40636	40956	-1	C	scb:SCAB_61181		scb:SCAB_61181 no KO assigned | (GenBank) hypothetical protein (A)	FALSE	0.34	60	1.038e-08																				0	1	1	FALSE
vOTU22	vOTU22_64		64	40973	41416	-1	C	noa:BKM31_44770		noa:BKM31_44770 no KO assigned | (GenBank) hypothetical protein (A)	FALSE	0.417	102	1.607e-22																				0	2	1	FALSE
vOTU22	vOTU22_65		65	41450	41899	-1	E																											0	2	1	FALSE
vOTU22	vOTU22_66		66	41899	42699	-1	C	scb:SCAB_48211		scb:SCAB_48211 no KO assigned | (GenBank) hypothetical protein (A)	FALSE	0.329	139	1.403e-33														Phage gp6-like head-tail connector protein [PF05135.16]						0	1	1	FALSE
vOTU22	vOTU22_67		67	42701	43111	-1	C	scb:SCAB_48231		scb:SCAB_48231 no KO assigned | (GenBank) putative phage protein (A)	FALSE	0.43	106	3.218e-24																				0	1	1	FALSE
vOTU22	vOTU22_68		68	43108	43371	-1	C	vg:1259309		vg:1259309 no KO assigned | (RefSeq) Che9cp07; Mycobacterium virus Che9c; gp7 (A)	FALSE	0.394	61	1.832e-09																	VOG16837	REFSEQ head-to-tail connector protein; Xu	Xu	0	1	1	FALSE
vOTU22	vOTU22_69		69	43426	44916	-1	A	ngv:CDO52_00760		ngv:CDO52_00760 no KO assigned | (GenBank) phage major capsid protein (A)	TRUE	0.713	706	3.491e-225	YP_009292397.1	YP_009292397.1 major capsid protein [Gordonia phage Eyre]	TRUE	0.61	586	9.044e-187								Phage capsid family [PF05065.16]			VOG00116	sp|O64210|CAPSD_BPMD2 Probable major capsid protein gp17; Xs	Xs	0	0	1	FALSE	VF
vOTU22	vOTU22_70		70	44918	45793	-1	C	ngv:CDO52_00765	K06904	ngv:CDO52_00765 K06904 uncharacterized protein | (GenBank) phage prohead protein (A)	FALSE	0.504	299	3.127e-88	YP_009292396.1	YP_009292396.1 capsid maturation protease [Gordonia phage Eyre]	FALSE	0.435	209	5.43e-60	MER0173594	S78	MER0173594 - family S78 unassigned peptidases (Rhodococcus erythropolis) [S78.UPW]#S78#{peptidase unit: 18-175}~source YP_002767422~	FALSE	0.64	199	3.497e-55	Caudovirus prohead serine protease [PF04586.20]			VOG01378	sp|D3WAC4|PRO_BPLP2 Probable capsid maturation protease; XhXs	Xh;Xs	0	0	1	FALSE	VPF
vOTU22	vOTU22_71		71	45790	47178	-1	A	ngv:CDO52_00770		ngv:CDO52_00770 no KO assigned | (GenBank) phage portal protein (A)	TRUE	0.515	428	1.236e-129	YP_009124658.1	YP_009124658.1 portal protein [Mycobacterium phage Sbash]	TRUE	0.484	398	2.179e-122								Phage portal protein [PF04860.15]			VOG15181	REFSEQ portal protein; Xu	Xu	0	0	1	FALSE	F
vOTU22	vOTU22_72		72	47188	48597	-1	C	mtua:CSH63_33065		mtua:CSH63_33065 no KO assigned | (GenBank) terminase (A)	FALSE	0.334	257	7.046e-71	YP_009150874.1	YP_009150874.1 terminase [Mycobacterium phage Fionnbharth]	FALSE	0.212	107	5.02e-24								Terminase large subunit, endonuclease domain [PF20441.1]			VOG06525	sp|Q05219|VG13_BPML5 Gene 13 protein; Xu	Xu	0	0	2	FALSE	F
vOTU22	vOTU22_73		73	48539	48802	-1	E																											0	2	2	FALSE	F
vOTU22	vOTU22_74		74	48802	49197	-1	C	vg:29068978		vg:29068978 no KO assigned | (RefSeq) 73, BIZ73_gp73; Gordonia phage Eyre; HNH endonuclease (A)	FALSE	0.342	80	2.841e-15	YP_009292464.1	YP_009292464.1 polynucleotide kinase [Gordonia phage Eyre]	FALSE	0.342	80	2.298e-18								AAA domain [PF13671.9]						0	1	5	FALSE	F
vOTU23	vOTU23_1		1	1	120	-1	E																											0	2	5	FALSE	F
vOTU23	vOTU23_2		2	113	772	-1	C	daf:Desaf_1948		daf:Desaf_1948 no KO assigned | (GenBank) hypothetical protein (A)	FALSE	0.436	179	6.763e-48																	VOG12474	REFSEQ hypothetical protein; Xu	Xu	0	1	4	FALSE	F
vOTU23	vOTU23_3		3	769	1626	-1	A	bgp:BGL_1c16790		bgp:BGL_1c16790 no KO assigned | (GenBank) hypothetical protein, DUF2303 (A)	TRUE	0.714	405	5.743e-125														Uncharacterized conserved protein (DUF2303) [PF10065.12]			VOG08146	sp|P76513|YFDQ_ECOLI Uncharacterized protein YfdQ; Xu	Xu	0	2	2	FALSE	F
vOTU23	vOTU23_4		4	1638	1982	-1	C	rsc:RCFBP_20372		rsc:RCFBP_20372 no KO assigned | (GenBank) conserved protein of unknown function (A)	FALSE	0.728	170	9.859e-47																	VOG01744	sp|P76512|YFDP_ECOLI Uncharacterized protein YfdP; Xu	Xu	0	1	2	FALSE	F
vOTU23	vOTU23_5		5	1985	2290	-1	E																											0	2	2	FALSE	F
vOTU23	vOTU23_6		6	2421	2618	-1	E																											0	2	2	FALSE	F
vOTU23	vOTU23_7		7	3056	3268	1	E																											0	2	2	FALSE	F
vOTU23	vOTU23_8		8	3740	3970	-1	E																											0	2	2	FALSE	F
vOTU23	vOTU23_9		9	4026	4457	-1	E																											0	1	2	FALSE	F
vOTU23	vOTU23_10		10	4479	5000	-1	E																											0	2	2	FALSE	F
vOTU23	vOTU23_11		11	5503	5865	1	D																					Putative antitoxin of bacterial toxin-antitoxin system, YdaS/YdaT [PF15943.8]						0	1	2	FALSE
vOTU23	vOTU23_12		12	5923	6090	-1	E																											0	2	2	FALSE
vOTU23	vOTU23_13		13	6210	6653	1	C	bbro:BAU06_09250		bbro:BAU06_09250 no KO assigned | (GenBank) hypothetical protein (A)	FALSE	0.514	130	4.248e-32														Phage regulatory protein CII (CP76) [PF06892.14]			VOG01009	sp|P21316|YR7B_ECOLX Putative uncharacterized protein ORFB in retron EC67; Xu	Xu	0	1	2	FALSE
vOTU23	vOTU23_14		14	6785	9226	1	A	mtim:DIR46_07525		mtim:DIR46_07525 no KO assigned | (GenBank) hypothetical protein (A)	TRUE	0.452	565	6.987e-171	YP_010356974.1	YP_010356974.1 DNA primase [Cellulophaga phage Ingeline_1]	FALSE	0.535	77	3.411e-14								Virulence-associated protein E [PF05272.14]; CHC2 zinc finger [PF01807.23]; Domain of unknown function (DUF6371) [PF19898.2]			VOG00258	REFSEQ virulence-associated E family protein; Xu	Xu	0	1	2	FALSE
vOTU23	vOTU23_15		15	9529	9726	1	E																											0	2	2	FALSE
vOTU23	vOTU23_16		16	9726	9989	1	E																											0	2	2	FALSE
vOTU23	vOTU23_17		17	9986	10759	1	C	ofo:BRW83_1350		ofo:BRW83_1350 no KO assigned | (GenBank) hypothetical protein (A)	FALSE	0.432	168	1.859e-43																	VOG13638	REFSEQ hypothetical protein; Xu	Xu	0	1	2	FALSE
vOTU23	vOTU23_18		18	10857	11327	1	C	pna:Pnap_2258		pna:Pnap_2258 no KO assigned | (GenBank) hypothetical protein (A)	FALSE	0.509	142	2.586e-36														Phage DNA packaging protein Nu1 [PF07471.15]			VOG00240	sp|P03707|TERS_LAMBD Terminase small subunit; XhXr	Xh;Xr	0	2	2	FALSE	V
vOTU23	vOTU23_19		19	11330	13492	1	A	pna:Pnap_2257		pna:Pnap_2257 no KO assigned | (GenBank) phage terminase GpA (A)	TRUE	0.604	806	2.094e-255	YP_010187229.1	YP_010187229.1 terminase large subunit [Proteus phage ASh-2020a]	FALSE	0.176	98	1.156e-20								Terminase large subunit gpA, endonuclease domain [PF20454.1]; Phage terminase large subunit gpA, ATPase domain [PF05876.15]						0	2	2	FALSE
vOTU23	vOTU23_20		20	13479	13742	1	E																											0	2	2	FALSE
vOTU23	vOTU23_21		21	14012	14581	1	C	vg:5076260		vg:5076260 no KO assigned | (RefSeq) VPVV882_gp05; Vibrio virus VP882; putative phage-related protein (A)	FALSE	0.323	86	1.955e-16																				0	1	2	FALSE
vOTU23	vOTU23_22		22	14581	16233	1	C	hjo:AY555_06545		hjo:AY555_06545 no KO assigned | (GenBank) hypothetical protein (A)	FALSE	0.361	273	2.589e-75														Phage portal protein, lambda family [PF05136.16]			VOG00601	sp|P44225|VG29_HAEIN Mu-like prophage FluMu protein gp29; Xu	Xu	0	0	2	FALSE
vOTU23	vOTU23_23		23	16237	18339	1	A	sphj:BSL82_02325		sphj:BSL82_02325 no KO assigned | (GenBank) hypothetical protein (A)	TRUE	0.439	538	1.943e-163							MER0194231	S78	MER0194231 - family S78 non-peptidase homologues (Neisseria meningitidis) [S78.UNW]#S78#{peptidase unit: 24-163}~source CBA05300~	FALSE	0.384	96	1.181e-18	Phage capsid family [PF05065.16]; Caudovirus prohead serine protease [PF04586.20]			VOG01580	sp|B0ZSF3|CAPSD_BPHA1 Major capsid protein; XhXs	Xh;Xs	0	0	1	FALSE	VP
vOTU23	vOTU23_24		24	18433	18687	1	E																											0	2	1	FALSE
vOTU23	vOTU23_25		25	18723	19976	1	D																					Concanavalin A-like lectin/glucanases superfamily [PF13385.9]						0	2	1	FALSE	MK
vOTU23	vOTU23_26	phoD	26	19976	21400	1	C	sna:Snas_4485	K01113	sna:Snas_4485 K01113 alkaline phosphatase D [EC:3.1.3.1] | (GenBank) Phosphodiesterase/alkaline phosphatase D-like protein (A)	FALSE	0.209	94	8.231e-17	YP_009225838.1	YP_009225838.1 hydrolase [Streptomyces phage Jay2Jay]	FALSE	0.216	83	1.864e-16								PhoD-like phosphatase [PF09423.13]			VOG26424	REFSEQ hydrolase; Xu	Xu	0	2	1	FALSE	MKEF
vOTU23	vOTU23_27		27	21400	21696	1	E																											0	1	1	FALSE	F
vOTU23	vOTU23_28		28	21699	22127	1	E																								VOG27681	REFSEQ hypothetical protein; Xu	Xu	0	1	1	FALSE	F
vOTU23	vOTU23_29		29	22166	22918	1	C	dsu:Dsui_0201		dsu:Dsui_0201 no KO assigned | (GenBank) hypothetical protein (A)	FALSE	0.456	201	5.371e-55																				0	2	1	FALSE	F
vOTU23	vOTU23_30		30	22922	23419	1	E																											0	2	1	FALSE	F
vOTU23	vOTU23_31		31	23461	23640	1	E																											0	2	1	FALSE	F
vOTU23	vOTU23_32		32	23644	25023	1	C	dsu:Dsui_0204		dsu:Dsui_0204 no KO assigned | (GenBank) hypothetical protein (A)	FALSE	0.453	281	3.124e-79																				0	0	5	FALSE	F
vOTU24	vOTU24_1		1	1	1437	1	A	phe:Phep_1412	K01840	phe:Phep_1412 K01840 phosphomannomutase [EC:5.4.2.8] | (GenBank) Phosphoglucosamine mutase (A)	TRUE	0.716	681	8.735e-217														Phosphoglucomutase/phosphomannomutase, alpha/beta/alpha domain I [PF02878.19]; Phosphoglucomutase/phosphomannomutase, alpha/beta/alpha domain II [PF02879.19]; Phosphoglucomutase/phosphomannomutase, alpha/beta/alpha domain III [PF02880.19]; Phosphoglucomutase/phosphomannomutase, C-terminal domain [PF00408.23]						0	2	5	FALSE	MKF
vOTU24	vOTU24_2		2	1488	2636	1	A	mgot:MgSA37_03464	K04487	mgot:MgSA37_03464 K04487 cysteine desulfurase [EC:2.8.1.7] | (GenBank) iscS_2; Cysteine desulfurase (A)	TRUE	0.682	508	8.85e-159														Aminotransferase class-V [PF00266.22]; Pyridoxal-dependent decarboxylase conserved domain [PF00282.22]						0	1	4	FALSE	MKF
vOTU24	vOTU24_3		3	2881	4368	1	C	lul:LPB138_11640		lul:LPB138_11640 no KO assigned | (GenBank) recombinase (A)	FALSE	0.315	236	1.911e-63														Phage integrase family [PF00589.25]; Arm DNA-binding domain [PF17293.5]			VOG00012	sp|P22877|INTR_SACER Integrase; XhXr	Xh;Xr	0	1	2	FALSE	VF
vOTU24	vOTU24_4		4	4579	4848	1	E																											0	2	2	FALSE	F
vOTU24	vOTU24_5		5	4895	5323	1	E																											0	2	2	FALSE	F
vOTU24	vOTU24_6		6	5325	5726	-1	C	chu:CHU_1675		chu:CHU_1675 no KO assigned | (GenBank) hypothetical protein (A)	FALSE	0.374	70	7.951e-12																				0	2	2	FALSE
vOTU24	vOTU24_7		7	5874	6047	1	E																											0	2	2	FALSE
vOTU24	vOTU24_8	phoR	8	6162	7679	-1	C	mtt:Ftrac_0121		mtt:Ftrac_0121 no KO assigned | (GenBank) PAS/PAC sensor signal transduction histidine kinase (A)	FALSE	0.253	107	8.466e-21														Histidine kinase-, DNA gyrase B-, and HSP90-like ATPase [PF02518.29]						0	1	2	FALSE
vOTU24	vOTU24_9		9	7731	8450	-1	E																											0	2	2	FALSE
vOTU24	vOTU24_10		10	8829	11258	-1	A	gfl:GRFL_3101		gfl:GRFL_3101 no KO assigned | (GenBank) 2-amino-3-ketobutyrate coenzyme A ligase (A)	TRUE	0.45	643	7.174e-198														Aminotransferase class I and II [PF00155.24]						0	2	2	FALSE	MK
vOTU24	vOTU24_11		11	11631	12020	1	C	chu:CHU_1675		chu:CHU_1675 no KO assigned | (GenBank) hypothetical protein (A)	FALSE	0.404	86	2.329e-17																				0	2	2	FALSE
vOTU24	vOTU24_12		12	12020	12403	1	C	chu:CHU_1675		chu:CHU_1675 no KO assigned | (GenBank) hypothetical protein (A)	FALSE	0.38	83	3.67e-16																				0	2	2	FALSE
vOTU24	vOTU24_13		13	12418	16530	1	A	fll:EI427_14005		fll:EI427_14005 no KO assigned | (GenBank) hypothetical protein (A)	TRUE	0.272	522	7.623e-150																				0	2	2	FALSE
vOTU24	vOTU24_14		14	16878	17090	-1	E																											0	2	2	FALSE
vOTU24	vOTU24_15		15	17297	17647	-1	E																											0	2	2	FALSE
vOTU24	vOTU24_16		16	17910	18431	-1	C	dye:EO087_13470		dye:EO087_13470 no KO assigned | (GenBank) M23 family metallopeptidase (A)	FALSE	0.507	111	2.325e-25	YP_001468065.1	YP_001468065.1 tape tail measure protein [Thermus phage P74-26]	FALSE	0.349	71	1.283e-14	MER0085031	M23B	MER0085031 - subfamily M23B unassigned peptidases () [M23.UPB]#M23B#{peptidase unit: 122-279}~source EAT02644~	FALSE	0.488	110	2.343e-26	Peptidase family M23 [PF01551.25]			VOG19114	REFSEQ lysin; Xu	Xu	0	0	3	FALSE	P
vOTU24	vOTU24_17		17	18434	18550	-1	E																											0	2	2	FALSE
vOTU24	vOTU24_18		18	18595	19398	-1	E																											0	1	2	FALSE
vOTU24	vOTU24_19		19	19395	19667	-1	E																											0	2	2	FALSE
vOTU24	vOTU24_20		20	19675	20094	-1	C	sze:AW14_08020		sze:AW14_08020 no KO assigned | (GenBank) hypothetical protein (A)	FALSE	0.443	61	1.801e-08																				0	1	2	FALSE
vOTU24	vOTU24_21		21	20340	20735	-1	C	sze:AW14_08010		sze:AW14_08010 no KO assigned | (GenBank) hypothetical protein (A)	FALSE	0.497	91	4.19e-19																				0	2	2	FALSE
vOTU24	vOTU24_22		22	20746	21093	-1	E																											0	2	2	FALSE
vOTU24	vOTU24_23		23	21118	21336	-1	E																											0	2	2	FALSE
vOTU24	vOTU24_24		24	21340	21876	-1	C	ndo:DDD_0711		ndo:DDD_0711 no KO assigned | (GenBank) hypothetical protein (A)	FALSE	0.416	103	2.018e-22																				0	1	2	FALSE
vOTU24	vOTU24_25		25	21873	22307	-1	C	ndo:DDD_0710		ndo:DDD_0710 no KO assigned | (GenBank) hypothetical protein (A)	FALSE	0.509	131	1.452e-32																				0	2	2	FALSE
vOTU24	vOTU24_26		26	22310	22501	-1	E																											0	2	2	FALSE
vOTU24	vOTU24_27		27	22498	23049	-1	C	sze:AW14_07975		sze:AW14_07975 no KO assigned | (GenBank) lysozyme (A)	FALSE	0.767	254	2.06e-74	YP_010357576.1	YP_010357576.1 N-acetylmuramoyl-L-alanine amidase [Winogradskyella phage Peternella_1]	FALSE	0.574	176	1.541e-50								N-acetylmuramoyl-L-alanine amidase [PF01510.28]						0	1	2	FALSE
vOTU24	vOTU24_28		28	23061	25007	-1	C	sze:AW14_07970		sze:AW14_07970 no KO assigned | (GenBank) hypothetical protein (A)	FALSE	0.304	255	5.513e-68														Lactonase, 7-bladed beta-propeller [PF10282.12]						0	2	2	FALSE
vOTU24	vOTU24_29		29	25004	25789	-1	C	sze:AW14_07965		sze:AW14_07965 no KO assigned | (GenBank) hypothetical protein (A)	FALSE	0.576	284	2.554e-83																				0	1	2	FALSE
vOTU24	vOTU24_30		30	25795	26271	-1	E																											0	2	2	FALSE
vOTU24	vOTU24_31		31	26282	26509	-1	C	sze:AW14_07955		sze:AW14_07955 no KO assigned | (GenBank) hypothetical protein (A)	FALSE	0.563	84	1.459e-17																				0	2	2	FALSE
vOTU24	vOTU24_32		32	26520	27203	-1	E																											0	2	2	FALSE
vOTU24	vOTU24_33		33	27225	27641	-1	E																											0	2	2	FALSE
vOTU24	vOTU24_34		34	27646	28269	-1	E																											0	2	2	FALSE
vOTU24	vOTU24_35		35	28269	28802	-1	C	taj:C1A40_05455		taj:C1A40_05455 no KO assigned | (GenBank) hypothetical protein (A)	FALSE	0.343	99	4.451e-21																				0	2	2	FALSE
vOTU24	vOTU24_36		36	28908	29756	-1	C	taj:C1A40_05460		taj:C1A40_05460 no KO assigned | (GenBank) hypothetical protein (A)	FALSE	0.612	321	4.814e-96																				0	2	2	FALSE
vOTU24	vOTU24_37		37	30294	30683	-1	E																											0	2	2	FALSE
vOTU24	vOTU24_38		38	30729	31373	-1	C	muc:MuYL_0004		muc:MuYL_0004 no KO assigned | (GenBank) hypothetical protein (A)	FALSE	0.357	109	6.417e-24														Histidine kinase [PF06580.16]						0	2	2	FALSE
vOTU24	vOTU24_39		39	31514	33622	-1	C	psty:BFS30_24510		psty:BFS30_24510 no KO assigned | (GenBank) hypothetical protein (A)	FALSE	0.36	287	4.228e-78														Histidine kinase-, DNA gyrase B-, and HSP90-like ATPase [PF02518.29]; Response regulator receiver domain [PF00072.27]; Bacterial regulatory proteins, luxR family [PF00196.22]						0	1	4	FALSE
vOTU24	vOTU24_40		40	33997	34158	-1	E																											0	2	4	FALSE
vOTU24	vOTU24_41		41	34412	35896	1	C	cbae:COR50_10215		cbae:COR50_10215 no KO assigned | (GenBank) hypothetical protein (A)	FALSE	0.269	130	3.996e-28																				0	2	4	FALSE
vOTU24	vOTU24_42		42	35869	37650	1	C	mgot:MgSA37_03337		mgot:MgSA37_03337 no KO assigned | (GenBank) hypothetical protein (A)	FALSE	0.29	209	2.612e-53																				0	2	4	FALSE
vOTU24	vOTU24_43		43	37686	39584	1	C	scn:Solca_2494		scn:Solca_2494 no KO assigned | (GenBank) hypothetical protein (A)	FALSE	0.212	151	2.117e-34																				0	2	4	FALSE	F
vOTU24	vOTU24_44		44	39619	42909	1	A	cpi:Cpin_7099		cpi:Cpin_7099 no KO assigned | (GenBank) YD repeat protein (A)	TRUE	0.313	546	1.343e-160														Domain of unknown function (DUF6443) [PF20041.2]						0	2	5	FALSE	F
vOTU25	vOTU25_1		1	1	267	1	C	vg:26644253		vg:26644253 no KO assigned | (RefSeq) AVT91_p10; Streptomyces phage phiSAJS1; hypothetical protein (A)	FALSE	0.652	66	4.246e-11																				0	2	5	FALSE	F
vOTU25	vOTU25_2		2	277	444	1	E																											0	2	4	FALSE	F
vOTU25	vOTU25_3		3	500	760	1	E																											0	2	4	FALSE	F
vOTU25	vOTU25_4		4	763	1101	1	C	vg:26627258		vg:26627258 no KO assigned | (RefSeq) AVT62_gp06; Streptomyces phage TP1604; hypothetical protein (A)	FALSE	0.408	85	4.1e-17																	VOG16575	REFSEQ hypothetical protein; Xu	Xu	0	2	4	FALSE	F
vOTU25	vOTU25_5		5	1221	2630	-1	A	vg:26641632		vg:26641632 no KO assigned | (RefSeq) AVT63_gp03; Streptomyces phage YDN12; terminase large subunit (A)	TRUE	0.548	484	5.491e-149	YP_003344848.1	YP_003344848.1 terminase large subunit [Streptococcus phage ALQ13.2]	FALSE	0.216	78	5.358e-15								Phage terminase large subunit [PF04466.16]; Terminase large subunit, T4likevirus-type, N-terminal [PF03237.18]			VOG06525	sp|Q05219|VG13_BPML5 Gene 13 protein; Xu	Xu	0	0	4	FALSE	F
vOTU25	vOTU25_6		6	2627	3076	-1	C	vg:26641631		vg:26641631 no KO assigned | (RefSeq) AVT63_gp02; Streptomyces phage YDN12; hypothetical protein (A)	FALSE	0.509	146	1.122e-37																	VOG22536	REFSEQ helix-turn-helix DNA binding protein; Xu	Xu	0	1	1	FALSE	F
vOTU25	vOTU25_7		7	3162	3458	1	E																											0	2	1	FALSE	F
vOTU25	vOTU25_8		8	3430	5223	-1	C	snz:DC008_16940		snz:DC008_16940 no KO assigned | (GenBank) hypothetical protein (A)	FALSE	0.514	304	3.826e-85														FtsK/SpoIIIE family [PF01580.21]			VOG15821	sp|P22409|TRA_STRLI Protein Tra; Xh	Xh	0	2	1	FALSE	F
vOTU25	vOTU25_9		9	5453	5644	-1	E																											0	2	1	FALSE
vOTU25	vOTU25_10		10	5728	5994	-1	E																											0	2	1	FALSE
vOTU25	vOTU25_11		11	6105	7070	-1	C	vg:26641698		vg:26641698 no KO assigned | (RefSeq) AVT63_gp69; Streptomyces phage YDN12; hypothetical protein (A)	FALSE	0.461	273	1.053e-78																				0	2	1	FALSE
vOTU25	vOTU25_12		12	7264	7455	-1	E																											0	2	1	FALSE
vOTU25	vOTU25_13		13	7457	7678	-1	C	vg:26644197		vg:26644197 no KO assigned | (RefSeq) AVT91_p70; Streptomyces phage phiSAJS1; hypothetical protein (A)	FALSE	0.57	68	6.019e-12																				0	1	1	FALSE
vOTU25	vOTU25_14		14	7675	7839	-1	E																											0	2	1	FALSE
vOTU25	vOTU25_15		15	7836	8354	-1	E																											0	2	1	FALSE
vOTU25	vOTU25_16		16	8480	8737	-1	E																											0	2	1	FALSE
vOTU25	vOTU25_17		17	8766	9275	-1	C	vg:26641687		vg:26641687 no KO assigned | (RefSeq) AVT63_gp58; Streptomyces phage YDN12; RuvC (A)	FALSE	0.411	114	3.036e-26														Crossover junction endodeoxyribonuclease RuvC [PF02075.20]			VOG00013	sp|P13004|YLYS_BPPHV Uncharacterized protein near lysin gene (Fragment); Xu	Xu	0	1	1	FALSE
vOTU25	vOTU25_18		18	9277	9855	-1	C	vg:26641685		vg:26641685 no KO assigned | (RefSeq) AVT63_gp56; Streptomyces phage YDN12; hypothetical protein (A)	FALSE	0.461	149	3.932e-38																	VOG05742	REFSEQ hypothetical protein; Xu	Xu	0	2	1	FALSE
vOTU25	vOTU25_19		19	9902	10060	-1	E																											0	2	1	FALSE
vOTU25	vOTU25_20		20	10150	11982	-1	A	vg:26644206		vg:26644206 no KO assigned | (RefSeq) AVT91_p61; Streptomyces phage phiSAJS1; ATP-dependent RNA helicase (A)	TRUE	0.602	729	5.835e-231	YP_009032270.1	YP_009032270.1 type III restriction helicase [Mycobacterium phage Hosp]	FALSE	0.292	257	2.939e-72								Type III restriction enzyme, res subunit [PF04851.18]; Helicase conserved C-terminal domain [PF00271.34]; DEAD/DEAH box helicase [PF00270.32]			VOG00039	sp|P20703|UVSW_BPT4 ATP-dependent DNA helicase uvsW; Xh	Xh	0	1	1	FALSE
vOTU25	vOTU25_21		21	12074	12385	-1	E																											0	2	1	FALSE
vOTU25	vOTU25_22		22	12472	12969	-1	C	vg:26627304		vg:26627304 no KO assigned | (RefSeq) AVT62_gp52; Streptomyces phage TP1604; hypothetical protein (A)	FALSE	0.39	94	1.698e-19																				0	2	1	FALSE
vOTU25	vOTU25_23		23	12966	13220	-1	C	vg:26641680		vg:26641680 no KO assigned | (RefSeq) AVT63_gp51; Streptomyces phage YDN12; hypothetical protein (A)	FALSE	0.613	79	7.316e-16																				0	2	1	FALSE
vOTU25	vOTU25_24		24	13307	14359	-1	C	sgu:SGLAU_32765		sgu:SGLAU_32765 no KO assigned | (GenBank) Bifunctional DNA primase/polymerase (A)	FALSE	0.328	175	1.516e-44														Bifunctional DNA primase/polymerase, N-terminal [PF09250.14]						0	2	1	FALSE
vOTU25	vOTU25_25		25	14461	14745	-1	C	scz:ABE83_29995		scz:ABE83_29995 no KO assigned | (GenBank) hypothetical protein (A)	FALSE	0.377	61	3.391e-09														Helix-turn-helix domain [PF12844.10]; Helix-turn-helix [PF01381.25]; Helix-turn-helix domain [PF13560.9]						0	2	1	FALSE
vOTU25	vOTU25_26		26	14824	16647	-1	A	vg:26627300	K02335	vg:26627300 K02335 DNA polymerase I [EC:2.7.7.7] | (RefSeq) AVT62_gp48; Streptomyces phage TP1604; DNA polymerase I (A)	TRUE	0.545	675	3.37e-212	YP_009195146.1	YP_009195146.1 DNA polymerase [Mycobacterium phage Tiffany]	FALSE	0.275	101	6.417e-22								DNA polymerase family A [PF00476.23]			VOG00028	sp|O64235|DPOL_BPMD2 DNA polymerase; XhXr	Xh;Xr	0	1	1	FALSE	V
vOTU25	vOTU25_27		27	16675	16890	-1	E																											0	2	1	FALSE
vOTU25	vOTU25_28		28	16968	17612	-1	C	salf:SMD44_07357		salf:SMD44_07357 no KO assigned | (GenBank) hypothetical protein (A)	FALSE	0.516	80	4.121e-14																				0	2	1	FALSE
vOTU25	vOTU25_29		29	17692	19638	-1	C	mip:AXH82_01835	K06919	mip:AXH82_01835 K06919 putative DNA primase/helicase | (GenBank) hypothetical protein (A)	FALSE	0.373	268	1.838e-72	YP_006907206.1	YP_006907206.1 DNA primase [Streptomyces phage TG1]	FALSE	0.296	181	5.416e-47								D5 N terminal like [PF08706.14]; Family of unknown function (DUF5906) [PF19263.2]			VOG12487	sp|P10277|PRIM_BPP4 Putative P4-specific DNA primase; XhXr	Xh;Xr	0	1	1	FALSE	V
vOTU25	vOTU25_30		30	20072	20446	1	E																											0	2	1	FALSE
vOTU25	vOTU25_31		31	20443	20592	-1	E																											0	2	1	FALSE
vOTU25	vOTU25_32		32	20699	21781	1	C	vg:26644213		vg:26644213 no KO assigned | (RefSeq) AVT91_p53; Streptomyces phage phiSAJS1; hypothetical protein (A)	FALSE	0.524	328	5.859e-97	YP_009208310.1	YP_009208310.1 hypothetical protein AVT29_gp32 [Streptomyces phage Amela]	FALSE	0.26	100	1.39e-22											VOG00936	REFSEQ hypothetical protein; Xu	Xu	0	1	1	FALSE
vOTU25	vOTU25_33		33	21781	21972	1	E																											0	2	1	FALSE
vOTU25	vOTU25_34		34	22162	22656	1	C	vg:26627294		vg:26627294 no KO assigned | (RefSeq) AVT62_gp42; Streptomyces phage TP1604; hypothetical protein (A)	FALSE	0.612	139	6.161e-35	YP_002014657.1	YP_002014657.1 hypothetical protein PHAEDRUS_46 [Mycobacterium phage Phaedrus]	FALSE	0.399	79	2.625e-17											VOG03732	REFSEQ hypothetical protein; Xu	Xu	0	1	1	FALSE
vOTU25	vOTU25_35		35	22750	22935	1	E																											0	2	1	FALSE
vOTU25	vOTU25_36		36	22932	23861	1	C	vg:26644218		vg:26644218 no KO assigned | (RefSeq) AVT91_p48; Streptomyces phage phiSAJS1; hypothetical protein (A)	FALSE	0.36	185	1.27e-48																	VOG15690	REFSEQ hypothetical protein; Xu	Xu	0	2	1	FALSE
vOTU25	vOTU25_37		37	23955	24305	1	C	vg:26627290		vg:26627290 no KO assigned | (RefSeq) AVT62_gp38; Streptomyces phage TP1604; hypothetical protein (A)	FALSE	0.406	85	4.847e-17																	VOG05323	REFSEQ hypothetical protein; Xu	Xu	0	2	1	FALSE
vOTU25	vOTU25_38		38	24323	24586	1	C	ltr:EVS81_06570		ltr:EVS81_06570 no KO assigned | (GenBank) WhiB family transcriptional regulator (A)	FALSE	0.525	75	2.751e-14	YP_003495191.1	YP_003495191.1 gp50 [Mycobacterium phage Ardmore]	FALSE	0.47	61	1.482e-12								Transcription factor WhiB [PF02467.19]			VOG00332	REFSEQ hypothetical protein; Xu	Xu	0	1	1	FALSE
vOTU25	vOTU25_39		39	24583	25152	1	C	vg:37615961		vg:37615961 no KO assigned | (RefSeq) AVT91_p44; Streptomyces phage phiSAJS1; hypothetical protein (A)	FALSE	0.462	157	6.483e-41																	VOG00535	REFSEQ hypothetical protein; Xu	Xu	0	2	1	FALSE
vOTU25	vOTU25_40		40	25401	25787	1	E																											0	2	1	FALSE
vOTU25	vOTU25_41		41	25756	26070	1	E																											0	2	1	FALSE
vOTU25	vOTU25_42		42	26067	26303	1	E																											0	2	1	FALSE
vOTU25	vOTU25_43		43	26300	26569	1	C	vg:26644226		vg:26644226 no KO assigned | (RefSeq) AVT91_p39; Streptomyces phage phiSAJS1; hypothetical protein (A)	FALSE	0.538	85	7.908e-18																	VOG25468	REFSEQ hypothetical protein; Xu	Xu	0	2	1	FALSE
vOTU25	vOTU25_44		44	26688	26975	-1	C	vg:26627281		vg:26627281 no KO assigned | (RefSeq) AVT62_gp29; Streptomyces phage TP1604; hypothetical protein (A)	FALSE	0.439	67	2.221e-11																	VOG04574	REFSEQ hypothetical protein; Xu	Xu	0	2	1	FALSE
vOTU25	vOTU25_45		45	26998	27222	-1	C	vg:26644228		vg:26644228 no KO assigned | (RefSeq) AVT91_p37; Streptomyces phage phiSAJS1; hypothetical protein (A)	FALSE	0.577	70	1.287e-12																	VOG02665	REFSEQ hypothetical protein; Xu	Xu	0	2	1	FALSE
vOTU25	vOTU25_46		46	27234	28184	-1	C	sgu:SGLAU_02065		sgu:SGLAU_02065 no KO assigned | (GenBank) hypothetical protein (A)	FALSE	0.699	285	7.078e-83	YP_008051429.1	YP_008051429.1 hypothetical protein M050_gp27 [Streptomyces phage Sujidade]	FALSE	0.64	278	1.622e-83											VOG00798	REFSEQ lysin A; Xu	Xu	0	1	1	FALSE
vOTU25	vOTU25_47		47	28367	29296	-1	C	sgr:SGR_2865		sgr:SGR_2865 no KO assigned | (GenBank) hypothetical protein (A)	FALSE	0.481	239	6.211e-67	YP_009225774.1	YP_009225774.1 LysM-like peptidoglycan binding protein [Streptomyces phage Jay2Jay]	FALSE	0.372	142	6.6e-37								N-acetylmuramoyl-L-alanine amidase [PF01510.28]			VOG02014	REFSEQ lysin A; Xu	Xu	0	0	1	FALSE
vOTU25	vOTU25_48		48	29319	30215	-1	C	vg:26644235		vg:26644235 no KO assigned | (RefSeq) AVT91_p32; Streptomyces phage phiSAJS1; hypothetical protein (A)	FALSE	0.337	159	7.156e-40																				0	1	1	FALSE
vOTU25	vOTU25_49		49	30284	31096	-1	C	ams:AMIS_41250		ams:AMIS_41250 no KO assigned | (GenBank) putative GDSL-like lipase/acylhydrolase (A)	FALSE	0.37	122	1.782e-27														GDSL-like Lipase/Acylhydrolase family [PF13472.9]	CE3	CE3 acetyl xylan esterase (EC 3.1.1.72).				0	2	1	FALSE	M
vOTU25	vOTU25_50		50	31155	31898	-1	C	vg:26644234		vg:26644234 no KO assigned | (RefSeq) AVT91_p31; Streptomyces phage phiSAJS1; PE family protein (A)	FALSE	0.396	168	9.429e-44																				0	1	1	FALSE
vOTU25	vOTU25_51	ugpQ	51	31949	33634	-1	C	myl:C3E77_12205	K01126	myl:C3E77_12205 K01126 glycerophosphoryl diester phosphodiesterase [EC:3.1.4.46] | (GenBank) hypothetical protein (A)	FALSE	0.309	203	9.143e-52														Glycerophosphoryl diester phosphodiesterase family [PF03009.20]; Collagen triple helix repeat (20 copies) [PF01391.21]						0	0	1	FALSE
vOTU25	vOTU25_52		52	33634	34683	-1	A	vg:37615957		vg:37615957 no KO assigned | (RefSeq) AVT91_p27; Streptomyces phage phiSAJS1; hypothetical protein (A)	TRUE	0.674	469	7e-146																	VOG00599	REFSEQ minor tail protein; Xu	Xu	0	0	1	FALSE
vOTU25	vOTU25_53		53	34685	36130	-1	A	vg:26644238		vg:26644238 no KO assigned | (RefSeq) AVT91_p26; Streptomyces phage phiSAJS1; omega-3 polyunsaturated fatty acid synthase subunit (A)	TRUE	0.628	593	2.823e-186																	VOG22931	REFSEQ minor tail protein; Xu	Xu	0	0	1	FALSE
vOTU25	vOTU25_54		54	36157	36357	-1	E																											0	2	1	FALSE
vOTU25	vOTU25_55		55	36338	36694	-1	C	vg:26627261		vg:26627261 no KO assigned | (RefSeq) AVT62_gp09; Streptomyces phage TP1604; hypothetical protein (A)	FALSE	0.724	157	2.938e-42														Protein of unknown function (DUF1360) [PF07098.14]						0	2	1	FALSE
vOTU25	vOTU25_56		56	36727	41046	-1	A	vg:26644241		vg:26644241 no KO assigned | (RefSeq) AVT91_p23; Streptomyces phage phiSAJS1; tail length tape-measure protein (A)	TRUE	0.381	672	5.812e-199	YP_009208296.1	YP_009208296.1 tape measure protein [Streptomyces phage Amela]	FALSE	0.184	128	2.844e-29											VOG03642	REFSEQ tape measure protein; Xu	Xu	0	0	4	FALSE	F
vOTU25	vOTU25_57		57	41067	41354	-1	C	vg:26644257		vg:26644257 no KO assigned | (RefSeq) AVT91_p06; Streptomyces phage phiSAJS1; hypothetical protein (A)	FALSE	0.421	71	9.34e-13																	VOG17458	REFSEQ hypothetical protein; Xu	Xu	0	2	4	FALSE	F
vOTU25	vOTU25_58		58	41393	41746	-1	C	vg:26641633		vg:26641633 no KO assigned | (RefSeq) AVT63_gp04; Streptomyces phage YDN12; hypothetical protein (A)	FALSE	0.425	93	6.645e-20																	VOG13673	REFSEQ hypothetical protein; Xu	Xu	0	2	5	FALSE	F
vOTU26	vOTU26_1		1	1	75	-1	E																											0	2	5	FALSE	F
vOTU26	vOTU26_2		2	72	587	-1	E																											0	2	4	FALSE	F
vOTU26	vOTU26_3		3	577	951	-1	E																											0	2	4	FALSE	F
vOTU26	vOTU26_4		4	944	1696	-1	E																											0	2	4	FALSE	F
vOTU26	vOTU26_5		5	1686	2033	-1	C	abk:LX00_15015		abk:LX00_15015 no KO assigned | (GenBank) hypothetical protein (A)	FALSE	0.484	98	1.003e-21														Protein of unknown function (DUF559) [PF04480.15]; REase_MTES_1575 [PF18741.4]						0	1	4	FALSE	F
vOTU26	vOTU26_6		6	2030	2809	-1	C	mym:A176_003424		mym:A176_003424 no KO assigned | (GenBank) Adenine-specific methyltransferase (A)	FALSE	0.311	110	9.925e-24	YP_009125353.1	YP_009125353.1 DNA methylase [Mycobacterium phage Inventum]	FALSE	0.316	110	8.029e-27								DNA methylase [PF01555.21]			VOG00666	sp|P14243|MTC9_CITFR Type II methyltransferase M.Cfr9I; XhXp	Xh;Xp	0	1	2	FALSE	F
vOTU26	vOTU26_7		7	2806	3609	-1	E																											1	2	2	FALSE	F
vOTU26	vOTU26_8		8	3857	4159	-1	E																											0	2	2	FALSE	F
vOTU26	vOTU26_9		9	4156	4722	-1	E																											0	2	2	FALSE	F
vOTU26	vOTU26_10		10	4710	4946	-1	E																											0	2	2	FALSE	F
vOTU26	vOTU26_11		11	4943	5554	-1	C	mmd:GYY_03110		mmd:GYY_03110 no KO assigned | (GenBank) phage related protein (A)	FALSE	0.581	222	6.117e-63	YP_214180.1	YP_214180.1 uncharacterized protein PSSP7_002 [Prochlorococcus phage P-SSP7]	FALSE	0.499	183	1.233e-52											VOG26485	REFSEQ hypothetical protein; Xu	Xu	0	1	2	FALSE	F
vOTU26	vOTU26_12		12	5554	5910	-1	E																											0	2	2	FALSE
vOTU26	vOTU26_13		13	5900	6118	-1	E																											0	2	2	FALSE
vOTU26	vOTU26_14		14	6127	6606	-1	E																											0	2	2	FALSE
vOTU26	vOTU26_15		15	6624	7355	-1	E																								VOG00936	REFSEQ hypothetical protein; Xu	Xu	0	1	2	FALSE
vOTU26	vOTU26_16		16	7352	7534	-1	E																											0	2	2	FALSE
vOTU26	vOTU26_17		17	7531	7722	-1	E																											0	2	2	FALSE
vOTU26	vOTU26_18		18	7719	7919	-1	E																											0	2	2	FALSE
vOTU26	vOTU26_19		19	7912	8148	-1	E																											0	2	2	FALSE
vOTU26	vOTU26_20		20	8148	8351	-1	E																											0	2	2	FALSE
vOTU26	vOTU26_21		21	8348	8644	-1	E																											0	2	2	FALSE
vOTU26	vOTU26_22		22	8641	9021	-1	E																											0	2	2	FALSE
vOTU26	vOTU26_23		23	9086	9292	-1	D																					Cro/C1-type HTH DNA-binding domain [PF13443.9]; Helix-turn-helix [PF01381.25]						0	2	2	FALSE
vOTU26	vOTU26_24		24	9328	9879	1	E																											0	1	2	FALSE
vOTU26	vOTU26_25		25	10111	10299	1	E																											0	2	2	FALSE
vOTU26	vOTU26_26		26	10303	11124	1	E																											0	2	2	FALSE
vOTU26	vOTU26_27	phoD	27	11069	12334	-1	C	sna:Snas_4485	K01113	sna:Snas_4485 K01113 alkaline phosphatase D [EC:3.1.3.1] | (GenBank) Phosphodiesterase/alkaline phosphatase D-like protein (A)	FALSE	0.387	272	1.091e-76	YP_009225838.1	YP_009225838.1 hydrolase [Streptomyces phage Jay2Jay]	FALSE	0.292	164	4.481e-43								PhoD-like phosphatase [PF09423.13]			VOG26424	REFSEQ hydrolase; Xu	Xu	0	2	2	FALSE	MKE
vOTU26	vOTU26_28		28	12331	12975	-1	E																											0	2	2	FALSE
vOTU26	vOTU26_29		29	12983	15724	-1	C	vg:22278168		vg:22278168 no KO assigned | (RefSeq) PHI92_gene_140, PHI92_gp252; Enterobacteria phage phi92; Phi92_gp140 (A)	FALSE	0.375	71	2.381e-09																	VOG02071	REFSEQ hypothetical protein; Xu	Xu	0	0	2	FALSE
vOTU26	vOTU26_30		30	15721	16182	-1	E																											0	2	1	FALSE
vOTU26	vOTU26_31		31	16183	17940	-1	C	vg:29125584		vg:29125584 no KO assigned | (RefSeq) 20, BJD67_gp20; Gordonia phage BetterKatz; tape measure protein (A)	FALSE	0.439	208	4.055e-53														Prophage tail length tape measure protein [PF06791.16]						0	0	1	FALSE
vOTU26	vOTU26_32		32	18182	18784	-1	E																											0	2	1	FALSE
vOTU26	vOTU26_33		33	18784	19314	-1	E																											0	1	1	FALSE
vOTU26	vOTU26_34		34	19341	19727	-1	E																											0	2	1	FALSE	F
vOTU26	vOTU26_35		35	19667	20095	-1	E																											0	2	1	FALSE	F
vOTU26	vOTU26_36		36	20092	20454	-1	E																											0	2	1	FALSE	F
vOTU26	vOTU26_37		37	20451	20795	-1	E																											0	2	1	FALSE	F
vOTU26	vOTU26_38		38	20792	21361	-1	E																											0	2	1	FALSE	F
vOTU26	vOTU26_39		39	21365	21586	-1	E																											0	2	1	FALSE	F
vOTU26	vOTU26_40		40	21689	21862	-1	E																											0	2	1	FALSE	F
vOTU26	vOTU26_41		41	21859	22185	-1	C	vg:40072060		vg:40072060 no KO assigned | (RefSeq) FDH04_gp244; Rhodococcus phage Weasels2; HNH endonuclease (A)	FALSE	0.619	78	7.478e-15														HNH endonuclease [PF13392.9]			VOG00655	REFSEQ HNH endonuclease; Xu	Xu	0	1	1	FALSE	F
vOTU26	vOTU26_42		42	22389	23597	-1	C	gob:Gobs_3579		gob:Gobs_3579 no KO assigned | (GenBank) phage major capsid protein, HK97 (A)	FALSE	0.333	213	1.317e-56	YP_009281107.1	YP_009281107.1 major capsid protein [Gordonia phage Ghobes]	FALSE	0.333	163	5.182e-43								Phage capsid family [PF05065.16]			VOG00116	sp|O64210|CAPSD_BPMD2 Probable major capsid protein gp17; Xs	Xs	0	0	2	FALSE	VF
vOTU26	vOTU26_43		43	23662	24474	-1	E																											0	1	5	FALSE	F
vOTU27	vOTU27_1		1	1	159	-1	C	sphj:BSL82_08435		sphj:BSL82_08435 no KO assigned | (GenBank) hypothetical protein (A)	FALSE	0.704	72	6.451e-14																				0	0	5	FALSE	F
vOTU27	vOTU27_2		2	156	578	-1	D																					Family of unknown function (DUF5681) [PF18932.3]						0	2	2	FALSE	F
vOTU27	vOTU27_3		3	578	2095	-1	A	ntd:EGO55_10290		ntd:EGO55_10290 no KO assigned | (GenBank) DNA methylase N-4 (A)	TRUE	0.666	576	7.884e-180	NP_438136.1	NP_438136.1 ParB N-terminal domain-containing protein [Streptococcus phage phiNIH1.1]	FALSE	0.417	93	1.079e-19								DNA methylase [PF01555.21]; ParB/Sulfiredoxin domain [PF02195.21]			VOG00666	sp|P14243|MTC9_CITFR Type II methyltransferase M.Cfr9I; XhXp	Xh;Xp	0	1	2	FALSE	F
vOTU27	vOTU27_4		4	2719	4404	-1	C	sbd:ATN00_05060		sbd:ATN00_05060 no KO assigned | (GenBank) resolvase (A)	FALSE	0.545	571	4.73e-177	YP_006561190.1	YP_006561190.1 integrase [Staphylococcus phage Ipla7]	FALSE	0.25	93	1.901e-19								Resolvase, N terminal domain [PF00239.24]; Recombinase [PF07508.16]			VOG00887	sp|P03014|PINE_ECOLI Serine recombinase PinE; Xr	Xr	0	1	2	FALSE	VF
vOTU27	vOTU27_5		5	4401	4811	-1	C	ado:A6F68_01088		ado:A6F68_01088 no KO assigned | (GenBank) hypothetical protein (A)	FALSE	0.508	130	1.41e-32														Protein of unknown function (DUF2924) [PF11149.11]						0	2	2	FALSE	F
vOTU27	vOTU27_6		6	4808	5134	-1	C	sbd:ATN00_05070		sbd:ATN00_05070 no KO assigned | (GenBank) hypothetical protein (A)	FALSE	0.542	81	5.958e-16														Protein of unknown function (DUF3489) [PF11994.11]						0	2	2	FALSE	F
vOTU27	vOTU27_7		7	5339	5545	1	E																											0	2	2	FALSE
vOTU27	vOTU27_8		8	5697	8000	-1	A	sphy:CHN51_06480		sphy:CHN51_06480 no KO assigned | (GenBank) hypothetical protein (A)	TRUE	0.522	731	7.576e-229														Prokaryotic E2 family A [PF14457.9]; ThiF family [PF00899.24]						0	2	2	FALSE
vOTU27	vOTU27_9		9	7997	9169	-1	A	sphy:CHN51_06475		sphy:CHN51_06475 no KO assigned | (GenBank) hypothetical protein (A)	TRUE	0.707	556	2.685e-175																				0	2	2	FALSE	F
vOTU27	vOTU27_10		10	9335	9883	1	C	pla:Plav_0316		pla:Plav_0316 no KO assigned | (GenBank) hypothetical protein (A)	FALSE	0.441	126	2.966e-30																				0	2	2	FALSE	F
vOTU27	vOTU27_11		11	9961	11001	1	C	vta:A3412		vta:A3412 no KO assigned | (GenBank) conserved protein of unknown function (A)	FALSE	0.37	190	1.041e-49														Metallo-beta-lactamase superfamily [PF00753.30]						0	1	2	FALSE	F
vOTU27	vOTU27_12	phoD	12	11057	12982	1	C	smic:SmB9_28020		smic:SmB9_28020 no KO assigned | (GenBank) hypothetical protein (A)	FALSE	0.61	97	1.957e-17														Domain of unknown function (DUF3597) [PF12200.11]; PhoD-like phosphatase [PF09423.13]; PhoD related phosphatase [PF19050.3]						0	2	2	FALSE	F
vOTU27	vOTU27_13		13	13144	13638	1	C	spho:C3E99_06200		spho:C3E99_06200 no KO assigned | (GenBank) integrase (A)	FALSE	0.789	204	1.156e-57																				0	1	5	FALSE	F
vOTU28	vOTU28_1		1	1	2190	-1	A	vg:28802035		vg:28802035 no KO assigned | (RefSeq) 10, BH763_gp010; Gordonia phage Monty; portal protein (A)	TRUE	0.327	362	5.481e-103	YP_003347887.1	YP_003347887.1 hypothetical protein ET08_239 [Mycobacterium phage ET08]	FALSE	0.328	159	1.61e-39								Protein of unknown function (DUF935) [PF06074.15]			VOG00601	sp|P44225|VG29_HAEIN Mu-like prophage FluMu protein gp29; Xu	Xu	0	0	5	FALSE	F
vOTU28	vOTU28_2		2	2191	5049	-1	A	vg:26641445		vg:26641445 no KO assigned | (RefSeq) AVT65_gp02; Gordonia phage Gmala1; TerL (A)	TRUE	0.458	752	4.159e-233	YP_010357315.1	YP_010357315.1 terminase large subunit [Maribacter phage Colly_1]	FALSE	0.229	149	5.825e-36	MER0278237	N09	MER0278237 - family N9 unassigned peptide lyases (Selenomonas sp) [N09.UPW]#N09#{peptidase unit: 33-383}~source ZP_19269533~	FALSE	0.224	93	2.436e-17	Homing endonuclease [PF05204.17]; LAGLIDADG-like domain [PF14528.9]			VOG07699	REFSEQ TerL; Xu	Xu	0	0	2	FALSE	PF
vOTU28	vOTU28_3		3	5049	6341	-1	C	vg:40079163		vg:40079163 no KO assigned | (RefSeq) 9, FDH67_gp09; Gordonia phage Katyusha; terminase small subunit (A)	FALSE	0.244	140	6.668e-32																	VOG05452	REFSEQ hypothetical protein; Xu	Xu	0	2	2	FALSE
vOTU28	vOTU28_4		4	6508	7296	1	C	vg:11447679		vg:11447679 no KO assigned | (RefSeq) GTE7_gp103; Gordonia phage GTE7; hypothetical protein (A)	FALSE	0.39	181	5.396e-48																	VOG26256	REFSEQ hypothetical protein; Xu	Xu	0	1	2	FALSE
vOTU28	vOTU28_5		5	7298	9226	1	C	vg:18561720		vg:18561720 no KO assigned | (RefSeq) CL85_gp102; Rhodococcus phage ReqiDocB7; gp102 (A)	FALSE	0.286	211	1.981e-53														Protein of unknown function (DUF3987) [PF13148.9]; CHC2 zinc finger [PF01807.23]			VOG01209	REFSEQ hypothetical protein; Xu	Xu	0	2	2	FALSE
vOTU28	vOTU28_6		6	9223	9420	1	D																					Helix-turn-helix domain [PF12728.10]						0	2	2	FALSE
vOTU28	vOTU28_7	phoB	7	9405	9743	-1	C	plp:Ple7327_4122	K07657	plp:Ple7327_4122 K07657 two-component system, OmpR family, phosphate regulon response regulator PhoB | (GenBank) response regulator with CheY-like receiver domain and winged-helix DNA-binding domain (A)	FALSE	0.528	93	3.911e-20														Transcriptional regulatory protein, C terminal [PF00486.31]						0	2	2	FALSE
vOTU28	vOTU28_8		8	9740	10183	-1	E																											0	1	2	FALSE
vOTU28	vOTU28_9		9	10180	10470	-1	C	scb:SCAB_60921		scb:SCAB_60921 no KO assigned | (GenBank) conserved hypothetical protein (A)	FALSE	0.401	63	5.508e-10																				0	2	2	FALSE
vOTU28	vOTU28_10		10	10638	11039	-1	E																											0	2	2	FALSE
vOTU28	vOTU28_11		11	11111	11848	-1	C	lyt:DWG18_14830		lyt:DWG18_14830 no KO assigned | (GenBank) EAL domain-containing protein (A)	FALSE	0.455	187	3.535e-50														EAL domain [PF00563.23]						0	2	2	FALSE
vOTU28	vOTU28_12		12	11852	12565	-1	D																					N-acetylmuramoyl-L-alanine amidase [PF01520.21]						0	2	2	FALSE
vOTU28	vOTU28_13		13	12565	12687	-1	E																											0	2	2	FALSE	F
vOTU28	vOTU28_14		14	12975	13280	-1	E																											0	2	2	FALSE	F
vOTU28	vOTU28_15		15	13503	13850	-1	C	gog:C1280_28755		gog:C1280_28755 no KO assigned | (GenBank) hypothetical protein (A)	FALSE	0.406	85	2.472e-17														Domain of unknown function (DUF4406) [PF14359.9]; Domain of unknown function (DUF1937) [PF09152.13]						0	1	2	FALSE	F
vOTU28	vOTU28_16		16	13852	14481	-1	E																											0	1	2	FALSE	F
vOTU28	vOTU28_17		17	14478	14666	-1	E																											0	2	2	FALSE	F
vOTU28	vOTU28_18		18	14809	15099	-1	C	for:FORMB_19090		for:FORMB_19090 no KO assigned | (GenBank) phage protein (A)	FALSE	0.552	100	1.212e-22	YP_010299319.1	YP_010299319.1 hypothetical protein MPJ03_gp08 [Pseudomonas phage vB_PaeS_PcyII-40_PfII40a]	FALSE	0.42	69	5.28e-15											VOG00571	REFSEQ hypothetical protein; Xu	Xu	0	1	4	FALSE	F
vOTU28	vOTU28_19		19	15096	15371	-1	E																											0	2	4	FALSE	F
vOTU28	vOTU28_20		20	15358	15549	-1	E																											0	2	4	FALSE	F
vOTU28	vOTU28_21		21	15546	15668	-1	E																											0	2	4	FALSE	F
vOTU28	vOTU28_22		22	15665	16060	-1	E																											0	2	4	FALSE	F
vOTU28	vOTU28_23		23	16053	16376	-1	E																											0	2	4	FALSE	F
vOTU28	vOTU28_24		24	16483	16755	-1	E																											0	2	4	FALSE	F
vOTU28	vOTU28_25		25	16748	16972	-1	E																											0	2	4	FALSE	F
vOTU28	vOTU28_26		26	17059	17562	-1	E																											0	2	4	FALSE	F
vOTU28	vOTU28_27		27	17552	17632	-1	E																											0	2	5	FALSE	F
vOTU29	vOTU29_1		1	1	303	1	E																											0	2	5	FALSE	F
vOTU29	vOTU29_2		2	300	701	1	E																											0	2	4	FALSE	F
vOTU29	vOTU29_3		3	780	1343	1	E																								VOG01663	REFSEQ hypothetical protein; Xu	Xu	0	1	4	FALSE	F
vOTU29	vOTU29_4		4	1340	1675	1	E																											0	2	2	FALSE	F
vOTU29	vOTU29_5		5	1687	1974	1	E																											0	2	2	FALSE	F
vOTU29	vOTU29_6		6	2055	2408	1	E																											0	2	2	FALSE	F
vOTU29	vOTU29_7		7	2411	2656	1	E																											0	2	2	FALSE	F
vOTU29	vOTU29_8		8	2713	3123	1	E																											0	2	2	FALSE	F
vOTU29	vOTU29_9		9	3120	3566	1	E																											0	2	2	FALSE	F
vOTU29	vOTU29_10		10	3646	4071	1	C	nfr:ERS450000_03516		nfr:ERS450000_03516 no KO assigned | (GenBank) Uncharacterised protein (A)	FALSE	0.31	61	2.624e-08																				0	2	2	FALSE	F
vOTU29	vOTU29_11		11	4137	4463	1	E																											0	2	2	FALSE	F
vOTU29	vOTU29_12		12	4513	4806	1	E																											0	2	2	FALSE	F
vOTU29	vOTU29_13		13	4806	5249	1	C	ngv:CDO52_00875		ngv:CDO52_00875 no KO assigned | (GenBank) hypothetical protein (A)	FALSE	0.406	72	3.714e-12																				0	1	2	FALSE	F
vOTU29	vOTU29_14		14	5267	5740	1	E																											0	2	2	FALSE
vOTU29	vOTU29_15		15	5831	6238	1	E																											0	2	2	FALSE
vOTU29	vOTU29_16		16	6261	6602	1	E																											0	2	2	FALSE
vOTU29	vOTU29_17		17	6602	6895	1	E																											0	2	2	FALSE
vOTU29	vOTU29_18		18	6898	7191	1	E																											0	2	2	FALSE
vOTU29	vOTU29_19		19	7188	7514	1	E																											0	2	2	FALSE
vOTU29	vOTU29_20		20	7527	7817	1	E																											0	2	2	FALSE
vOTU29	vOTU29_21		21	7901	8251	1	E																											0	2	2	FALSE
vOTU29	vOTU29_22		22	8324	8788	1	E																											0	2	2	FALSE
vOTU29	vOTU29_23		23	8807	9181	1	E																											0	2	2	FALSE
[truncated: 2,419 more rows]

## Sheet: Table S7
Supplementary Data 7 | Information of the AMGs encoded by the 75 P-acquisition vOTUs identified in this study.
[truncated: 77 more rows]

[truncated: 12 more sheets: Table S8, Table S9, Table S10, Table S11, Table S12, Table S13, Table S14, Table S15, Table S16, Table S17, Table S18, Table S19]
